# Supplementary material for: In silico designing of vaccine candidate against Clostridium difficile
Source: Sci Rep. 2021 Jul 9;11:14215. doi: 10.1038/s41598-021-93305-6 (PMC8271013; doi:10.1038/s41598-021-93305-6)
Supplement: Supplementary file 2 — Supplementary Information 2. [file 41598_2021_93305_MOESM2_ESM.xlsx]

## Sheet: Sheet1
		FliC protein - IFN-gamma epitopes								CotE protein - IFN-gamma epitopes								SlpA protein - IFN-gamma epitopes
		Epitopes	Method	Result	Score					Epitopes	Method	Result	Score					Epitopes	Method	Result	Score
		TASIMASAGITTASI	SVM	POSITIVE	0.823883					KVIVAIGGWGAEGFS	SVM	POSITIVE	0.452002					DTPAKVVIKANKLKD	SVM	POSITIVE	9.73745
		ASIMASAGITTASIG	SVM	POSITIVE	0.724001					TEFLCFAKYYDEFKK	SVM	POSITIVE	0.408491					NIAIAMSGLTVLASA	SVM	POSITIVE	0.533111
		NTASIMASAGITTAS	SVM	POSITIVE	0.631997					VIVAIGGWGAEGFSD	SVM	POSITIVE	0.377552					IAIAMSGLTVLASAA	SVM	POSITIVE	0.506748
		QAGRNVQDGISVVQT	SVM	POSITIVE	0.580877					TTEFLCFAKYYDEFK	SVM	POSITIVE	0.371685					YYNSDDKNAITDKAV	SVM	POSITIVE	0.503291
		SIMASAGITTASIGS	SVM	POSITIVE	0.540115					FIIDNNQILRTILYY	SVM	POSITIVE	0.360572					GLVASPLASEKTAPL	SVM	POSITIVE	0.482139
		DQAGRNVQDGISVVQ	SVM	POSITIVE	0.495704					ALKGEKPSLKVIVAI	SVM	POSITIVE	0.336205					IASQDTPAKVVIKAN	SVM	POSITIVE	0.407882
		ASAGITTASIGSMKA	SVM	POSITIVE	0.467302					GGWGAEGFSDAALTP	SVM	POSITIVE	0.327904					LVASPLASEKTAPLL	SVM	POSITIVE	0.406688
		GTNVSGTSNNNNEIK	SVM	POSITIVE	0.445967					EFLCFAKYYDEFKKR	SVM	POSITIVE	0.313098					SQDTPAKVVIKANKL	SVM	POSITIVE	0.391615
		SYGTNVSGTSNNNNE	SVM	POSITIVE	0.440963					SLKVIVAIGGWGAEG	SVM	POSITIVE	0.312282					YNSDDKNAITDKAVN	SVM	POSITIVE	0.376283
		YGTNVSGTSNNNNEI	SVM	POSITIVE	0.427679					LKVIVAIGGWGAEGF	SVM	POSITIVE	0.286714					VASPLASEKTAPLLL	SVM	POSITIVE	0.367597
		QDGISVVQTAEGSLE	SVM	POSITIVE	0.393514					EKPSLKVIVAIGGWG	SVM	POSITIVE	0.274869					KVVIKANKLKDLKDY	SVM	POSITIVE	0.322526
		TNVSGTSNNNNEIKI	SVM	POSITIVE	0.37395					CTTEFLCFAKYYDEF	SVM	POSITIVE	0.272339					NKLKDLKDYVDDLKT	SVM	POSITIVE	0.303773
		ASYGTNVSGTSNNNN	SVM	POSITIVE	0.36998					GEKPSLKVIVAIGGW	SVM	POSITIVE	0.226336					DTIASQDTPAKVVIK	SVM	POSITIVE	0.296938
		MASAGITTASIGSMK	SVM	POSITIVE	0.361085					PSLKVIVAIGGWGAE	SVM	POSITIVE	0.205211					TIASQDTPAKVVIKA	SVM	POSITIVE	0.274735
		SRAKLGAQQNRLEST	SVM	POSITIVE	0.327649					GWGAEGFSDAALTPT	SVM	POSITIVE	0.194388					VVIKANKLKDLKDYV	SVM	POSITIVE	0.272475
		RNVQDGISVVQTAEG	SVM	POSITIVE	0.313833					IAMKTLKDSKKLVRP	SVM	POSITIVE	0.183951					YVVEMKAGAVEDKYG	SVM	POSITIVE	0.260988
		VNTASIMASAGITTA	SVM	POSITIVE	0.30299					VFIIDNNQILRTILY	SVM	POSITIVE	0.16675					NKKNIAIAMSGLTVL	SVM	POSITIVE	0.25393
		VQDGISVVQTAEGSL	SVM	POSITIVE	0.302247					PVCTTEFLCFAKYYD	SVM	POSITIVE	0.151817					DVTGGSTPSAVAVSG	SVM	POSITIVE	0.252789
		AGRNVQDGISVVQTA	SVM	POSITIVE	0.297029					VAIGGWGAEGFSDAA	SVM	POSITIVE	0.150541					KYYNSDDKNAITDKA	SVM	POSITIVE	0.24172
		SAGITTASIGSMKAG	SVM	POSITIVE	0.278446					TPVCTTEFLCFAKYY	SVM	POSITIVE	0.146279					EMKAGAVEDKYGKVG	SVM	POSITIVE	0.241519
		GNILQRMRTLSLQSA	SVM	POSITIVE	0.268301					VCTTEFLCFAKYYDE	SVM	POSITIVE	0.135627					QDTPAKVVIKANKLK	SVM	POSITIVE	0.237134
		NSSRAKLGAQQNRLE	SVM	POSITIVE	0.265498					IGGWGAEGFSDAALT	SVM	POSITIVE	0.131844					VIKANKLKDLKDYVD	SVM	POSITIVE	0.232226
		DGISVVQTAEGSLEE	SVM	POSITIVE	0.242392					LKGEKPSLKVIVAIG	SVM	POSITIVE	0.113973					ASQDTPAKVVIKANK	SVM	POSITIVE	0.228794
		RAKLGAQQNRLESTQ	SVM	POSITIVE	0.220537					KPSLKVIVAIGGWGA	SVM	POSITIVE	0.0937571					ESNLVQLVNGKYQVI	SVM	POSITIVE	0.217136
		NVQDGISVVQTAEGS	SVM	POSITIVE	0.217796					IVAIGGWGAEGFSDA	SVM	POSITIVE	0.0712505					KSANKKADRDAAAEK	SVM	POSITIVE	0.212451
		GLDQAGRNVQDGISV	SVM	POSITIVE	0.207798					EGFSDAALTPTSRYN	SVM	POSITIVE	0.0681883					VVEMKAGAVEDKYGK	SVM	POSITIVE	0.206467
		RLESTQNNLNNTLEN	SVM	POSITIVE	0.20571					DNNQILRTILYYPLT	SVM	POSITIVE	0.0568976					GLTVLASAAPVFAAT	SVM	POSITIVE	0.206381
		LDQAGRNVQDGISVV	SVM	POSITIVE	0.2044					AIGGWGAEGFSDAAL	SVM	POSITIVE	0.047266					KLKDLKDYVDDLKTY	SVM	POSITIVE	0.195559
		GRNVQDGISVVQTAE	SVM	POSITIVE	0.198482					IIDNNQILRTILYYP	SVM	POSITIVE	0.0390204					KKNIAIAMSGLTVLA	SVM	POSITIVE	0.194063
		NVSGTSNNNNEIKIQ	SVM	POSITIVE	0.196846					FSDAALTPTSRYNF	SVM	POSITIVE	0.0304564					GYVVEMKAGAVEDKY	SVM	POSITIVE	0.191461
		GTSNNNNEIKIQLVN	SVM	POSITIVE	0.178265					IDNNQILRTILYYPL	SVM	POSITIVE	0.0208308					AKVVIKANKLKDLKD	SVM	POSITIVE	0.187429
		ERISSSTEFNGKKLL	SVM	POSITIVE	0.177888					LALKGEKPSLKVIVA	SVM	POSITIVE	0.0176905					SNLVQLVNGKYQVIF	SVM	POSITIVE	0.178569
		NILQRMRTLSLQSAN	SVM	POSITIVE	0.166703					SDTSTVRSVFIIDNN	SVM	POSITIVE	0.0161728					ASPLASEKTAPLLLT	SVM	POSITIVE	0.172439
		RISSSTEFNGKKLLD	SVM	POSITIVE	0.163523					NVDAQLLDAVIFAFA	SVM	POSITIVE	0.014125					DSTAGIAINLPSTGL	SVM	POSITIVE	0.169971
		AEGSLEETGNILQRM	SVM	POSITIVE	0.161491					AEGFSDAALTPTSRY	SVM	POSITIVE	0.0057218					VEMKAGAVEDKYGKV	SVM	POSITIVE	0.168809
		ILQRMRTLSLQSANE	SVM	POSITIVE	0.155556					FLCFAKYYDEFKKRN	SVM	NEGATIVE	-0.00174346					MNKKNIAIAMSGLTV	SVM	POSITIVE	0.168272
		IMASAGITTASIGSM	SVM	POSITIVE	0.151109					GFSDAALTPTSRYNF	SVM	NEGATIVE	-0.00343963					SANKKADRDAAAEKL	SVM	POSITIVE	0.164691
		ALKSLNSSRAKLGAQ	SVM	POSITIVE	0.136085					LAWMYNISLLTGVEI	SVM	NEGATIVE	-0.00490591					VVKNDWKKAVKQLQD	SVM	POSITIVE	0.154395
		LVNTASIMASAGITT	SVM	POSITIVE	0.134805					DAVIFAFAEIDQSGN	SVM	NEGATIVE	-0.00589214					LVNGKYQVIFYPEGK	SVM	POSITIVE	0.153633
		QNRLESTQNNLNNTL	SVM	POSITIVE	0.13351					KGEKPSLKVIVAIGG	SVM	NEGATIVE	-0.0101172					DEISEAYKAIVALQN	SVM	POSITIVE	0.147152
		KGLDQAGRNVQDGIS	SVM	POSITIVE	0.129539					PFPIIEDRDMRIAKL	SVM	NEGATIVE	-0.011353					QDGLKDNSIGKITVS	SVM	POSITIVE	0.135304
		AKLGAQQNRLESTQN	SVM	POSITIVE	0.113001					FAKYYDEFKKRNTEL	SVM	NEGATIVE	-0.0171376					WKKAVKQLQDGLKDN	SVM	POSITIVE	0.134201
		RAADDAAGLAISEKM	SVM	POSITIVE	0.105185					LLALKGEKPSLKVIV	SVM	NEGATIVE	-0.0212071					DYVDFSVDYNLENKI	SVM	POSITIVE	0.133908
		ITTASIGSMKAGGTT	SVM	POSITIVE	0.104645					INPIVAEYVLGNPTN	SVM	NEGATIVE	-0.0270055					KNIAIAMSGLTVLAS	SVM	POSITIVE	0.133382
		NRLESTQNNLNNTLE	SVM	POSITIVE	0.103376					SVFIIDNNQILRTIL	SVM	NEGATIVE	-0.0290774					AGIAINLPSTGLEYA	SVM	POSITIVE	0.128099
		VSGTSNNNNEIKIQL	SVM	POSITIVE	0.09499					DAQLLDAVIFAFAEI	SVM	NEGATIVE	-0.0334319					GIAINLPSTGLEYAG	SVM	POSITIVE	0.128099
		TAEGSLEETGNILQR	SVM	POSITIVE	0.0876216					AVIFAFAEIDQSGNL	SVM	NEGATIVE	-0.043529					LQDGLKDNSIGKITV	SVM	POSITIVE	0.126966
		KLGAQQNRLESTQNN	SVM	POSITIVE	0.0865412					HPGDFTPVCTTEFLC	SVM	NEGATIVE	-0.0450732					ANKLKDLKDYVDDLK	SVM	POSITIVE	0.126766
		DAAKTMVSSLDAALK	SVM	POSITIVE	0.0826287					SDAALTPTSRYNF	SVM	NEGATIVE	-0.0472815					SGLTVLASAAPVFAA	SVM	POSITIVE	0.119947
		LNSSRAKLGAQQNRL	SVM	POSITIVE	0.0825654					NPIVAEYVLGNPTNV	SVM	NEGATIVE	-0.0474259					NKKADRDAAAEKLYN	SVM	POSITIVE	0.11797
		LQRMRTLSLQSANEI	SVM	POSITIVE	0.0806343					FTPVCTTEFLCFAKY	SVM	NEGATIVE	-0.056675					LKDLKDYVDDLKTYN	SVM	POSITIVE	0.116974
		KRAADDAAGLAISEK	SVM	POSITIVE	0.0801346					VDAQLLDAVIFAFAE	SVM	NEGATIVE	-0.0696034					GKYQVIFYPEGKRLE	SVM	POSITIVE	0.112282
		SLNSSRAKLGAQQNR	SVM	POSITIVE	0.0730018					MKTLKDSKKLVRPQI	SVM	NEGATIVE	-0.0741261					NDWKKAVKQLQDGLK	SVM	POSITIVE	0.107652
		GASYGTNVSGTSNNN	SVM	POSITIVE	0.0605878					DFTPVCTTEFLCFAK	SVM	NEGATIVE	-0.0778324					PAKVVIKANKLKDLK	SVM	POSITIVE	0.0951489
		TGNILQRMRTLSLQS	SVM	POSITIVE	0.0552578					GNWIVLFSHPGDFTP	SVM	NEGATIVE	-0.081101					IAINLPSTGLEYAGK	SVM	POSITIVE	0.0895563
		GISVVQTAEGSLEET	SVM	POSITIVE	0.0545669					KKRNTELIGLSVDSN	SVM	NEGATIVE	-0.0866664					AIAMSGLTVLASAAP	SVM	POSITIVE	0.0780087
		NILVQASQSMLAQAN	SVM	POSITIVE	0.0513427					GAEGFSDAALTPTSR	SVM	NEGATIVE	-0.0958479					KNDWKKAVKQLQDGL	SVM	POSITIVE	0.0746898
		SALIANNQMGRNVNG	SVM	POSITIVE	0.0499715					MSDTSTVRSVFIIDN	SVM	NEGATIVE	-0.099631					QLQDGLKDNSIGKIT	SVM	POSITIVE	0.066531
		KSLNSSRAKLGAQQN	SVM	POSITIVE	0.0454486					NSSYNKEDSSYEDFY	SVM	NEGATIVE	-0.103024					NSDDKNAITDKAVND	SVM	POSITIVE	0.0617434
		ILVQASQSMLAQANQ	SVM	POSITIVE	0.044206					WIVLFSHPGDFTPVC	SVM	NEGATIVE	-0.106585					PSTGLEYAGKGTTID	SVM	POSITIVE	0.059846
		SSRAKLGAQQNRLES	SVM	POSITIVE	0.0393301					AMKTLKDSKKLVRPQ	SVM	NEGATIVE	-0.123137					GLKDNSIGKITVSFN	SVM	POSITIVE	0.052027
		AGITTASIGSMKAGG	SVM	POSITIVE	0.0325951					INSSYNKEDSSYEDF	SVM	NEGATIVE	-0.125881					VDVTGGSTPSAVAVS	SVM	POSITIVE	0.0476852
		SGTSNNNNEIKIQLV	SVM	POSITIVE	0.0183996					DINPIVAEYVLGNPT	SVM	NEGATIVE	-0.127471					KTLKVDVTGGSTPSA	SVM	POSITIVE	0.0436082
		EGSLEETGNILQRMR	SVM	POSITIVE	0.00427219					SHPGDFTPVCTTEFL	SVM	NEGATIVE	-0.128701					TLKVDVTGGSTPSAV	SVM	POSITIVE	0.0427601
		NVSALIANNQMGRNV	SVM	POSITIVE	0.00392276					ISLLTGVEIPFPIIE	SVM	NEGATIVE	-0.133079					KAVKQLQDGLKDNSI	SVM	POSITIVE	0.0370749
		LESTQNNLNNTLENV	SVM	NEGATIVE	-0.00554343					NTCSWKKEHTKNIEN	SVM	NEGATIVE	-0.135607					TAGIAINLPSTGLEY	SVM	POSITIVE	0.0369621
		GSLEETGNILQRMRT	SVM	NEGATIVE	-0.00748681					AKYYDEFKKRNTELI	SVM	NEGATIVE	-0.140144					DWKKAVKQLQDGLKD	SVM	POSITIVE	0.0347774
		TDAAKTMVSSLDAAL	SVM	NEGATIVE	-0.0100265					CFAKYYDEFKKRNTE	SVM	NEGATIVE	-0.144312					IAMSGLTVLASAAPV	SVM	POSITIVE	0.0322582
		IERISSSTEFNGKKL	SVM	NEGATIVE	-0.0113703					TLKDSKKLVRPQITD	SVM	NEGATIVE	-0.158284					EDTGYVVEMKAGAVE	SVM	POSITIVE	0.0304269
		RVNTNVSALIANNQM	SVM	NEGATIVE	-0.0180197					KTLKDSKKLVRPQIT	SVM	NEGATIVE	-0.163106					DTGYVVEMKAGAVED	SVM	POSITIVE	0.0304269
		ASIGSMKAGGTTGTD	SVM	NEGATIVE	-0.0222423					QLLALKGEKPSLKVI	SVM	NEGATIVE	-0.164379					KLGDGDYVDFSVDYN	SVM	POSITIVE	0.0274196
		LKSLNSSRAKLGAQQ	SVM	NEGATIVE	-0.0271012					NPIVENANCPDINPI	SVM	NEGATIVE	-0.166183					TGYVVEMKAGAVEDK	SVM	POSITIVE	0.0265464
		RAQIKGLDQAGRNVQ	SVM	NEGATIVE	-0.0274473					VRPQITDPYNPIVEN	SVM	NEGATIVE	-0.166847					VTGGSTPSAVAVSGF	SVM	POSITIVE	0.0245994
		GITTASIGSMKAGGT	SVM	NEGATIVE	-0.033241					AQLLDAVIFAFAEID	SVM	NEGATIVE	-0.16775					DGLVASPLASEKTAP	SVM	POSITIVE	0.0245894
		EIERISSSTEFNGKK	SVM	NEGATIVE	-0.0426245					KPMSDTSTVRSVFII	SVM	NEGATIVE	-0.168235					KANKLKDLKDYVDDL	SVM	POSITIVE	0.017561
		TASIGSMKAGGTTGT	SVM	NEGATIVE	-0.046035					WGAEGFSDAALTPTS	SVM	NEGATIVE	-0.172144					GDYVDFSVDYNLENK	SVM	POSITIVE	0.0114021
		ETGNILQRMRTLSLQ	SVM	NEGATIVE	-0.0472901					VIFAFAEIDQSGNLF	SVM	NEGATIVE	-0.173					QGYTVVKNDWKKAVK	SVM	POSITIVE	0.00452983
		TSNNNNEIKIQLVNT	SVM	NEGATIVE	-0.0473757					KKIAMKTLKDSKKLV	SVM	NEGATIVE	-0.177258					DGLKDNSIGKITVSF	SVM	POSITIVE	0.00339241
		NTNVSALIANNQMGR	SVM	NEGATIVE	-0.0511672					NNQILRTILYYPLTT	SVM	NEGATIVE	-0.183327					DKLGDGDYVDFSVDY	SVM	POSITIVE	0.00303669
		DAAGLAISEKMRAQI	SVM	NEGATIVE	-0.051397					LFSHPGDFTPVCTTE	SVM	NEGATIVE	-0.183349					VTKDDTDLAKSGTIN	SVM	NEGATIVE	-1.34789
		RLQVGASYGTNVSGT	SVM	NEGATIVE	-0.0538823					VAEYVLGNPTNVDAQ	SVM	NEGATIVE	-0.185488					TKDDTDLAKSGTINV	SVM	NEGATIVE	-1.27042
		AKTMVSSLDAALKSL	SVM	NEGATIVE	-0.0634412					NTTNGPIRLSDYKGN	SVM	NEGATIVE	-0.186653					IDIATKDTFGMVSKT	SVM	NEGATIVE	-1.25096
		AQQNRLESTQNNLNN	SVM	NEGATIVE	-0.0638469					LLDAVIFAFAEIDQS	SVM	NEGATIVE	-0.188225					KDKLDSSVKSEI	SVM	NEGATIVE	-1.24681
		SLEETGNILQRMRTL	SVM	NEGATIVE	-0.0638941					KINSSYNKEDSSYED	SVM	NEGATIVE	-0.195426					TKDTFGMVSKTQDSE	SVM	NEGATIVE	-1.23152
		TNVSALIANNQMGRN	SVM	NEGATIVE	-0.0692658					LCFAKYYDEFKKRNT	SVM	NEGATIVE	-0.196573					SKDKLDSSVKSEI	SVM	NEGATIVE	-1.22337
		TTASIGSMKAGGTTG	SVM	NEGATIVE	-0.0714494					LDAVIFAFAEIDQSG	SVM	NEGATIVE	-0.196712					DIATKDTFGMVSKTQ	SVM	NEGATIVE	-1.19177
		SNNNNEIKIQLVNTA	SVM	NEGATIVE	-0.0720949					YNISLLTGVEIPFPI	SVM	NEGATIVE	-0.198698					ATKDTFGMVSKTQDS	SVM	NEGATIVE	-1.16053
		GTTGTDAAKTMVSSL	SVM	NEGATIVE	-0.0749132					PMSDTSTVRSVFIID	SVM	NEGATIVE	-0.198861					DKLDSSVKSEI	SVM	NEGATIVE	-1.12815
		PQGVLQLLG	SVM	NEGATIVE	-0.0899804					NISLLTGVEIPFPII	SVM	NEGATIVE	-0.20992					LYNLVNTQLDKLGDG	SVM	NEGATIVE	-1.12602
		MNILVQASQSMLAQA	SVM	NEGATIVE	-0.0916459					STVRSVFIIDNNQIL	SVM	NEGATIVE	-0.209931					FVTKDDTDLAKSGTI	SVM	NEGATIVE	-1.11687
		AALKSLNSSRAKLGA	SVM	NEGATIVE	-0.0920741					YYDEFKKRNTELIGL	SVM	NEGATIVE	-0.211377					GFVTKDDTDLAKSGT	SVM	NEGATIVE	-1.09667
		IKGLDQAGRNVQDGI	SVM	NEGATIVE	-0.0922834					NTKKIAMKTLKDSKK	SVM	NEGATIVE	-0.218606					AIVALQNDGIESNLV	SVM	NEGATIVE	-1.09304
		ISVVQTAEGSLEETG	SVM	NEGATIVE	-0.0968188					FKANTTNGPIRLSDY	SVM	NEGATIVE	-0.219597					IATKDTFGMVSKTQD	SVM	NEGATIVE	-1.09142
		VRIKRAADDAAGLAI	SVM	NEGATIVE	-0.0973546					KKLVRPQITDPYNPI	SVM	NEGATIVE	-0.222416					NQADAEAIVTKLNSL	SVM	NEGATIVE	-1.07504
		KTMVSSLDAALKSLN	SVM	NEGATIVE	-0.104175					VRSVFIIDNNQILRT	SVM	NEGATIVE	-0.226009					VSGFVTKDDTDLAKS	SVM	NEGATIVE	-1.07482
		ALIANNQMGRNVNGQ	SVM	NEGATIVE	-0.105473					YKHNYKNYDYTSEKN	SVM	NEGATIVE	-0.226724					IVALQNDGIESNLVQ	SVM	NEGATIVE	-1.07252
		GTDAAKTMVSSLDAA	SVM	NEGATIVE	-0.105925					VLFSHPGDFTPVCTT	SVM	NEGATIVE	-0.226819					TSKDKLDSSVKSEI	SVM	NEGATIVE	-1.07192
		TEEREKIADELTQLK	SVM	NEGATIVE	-0.106641					EFKKRNTELIGLSVD	SVM	NEGATIVE	-0.230091					LIDIATKDTFGMVSK	SVM	NEGATIVE	-1.0705
		VSALIANNQMGRNVN	SVM	NEGATIVE	-0.107584					EIPFPIIEDRDMRIA	SVM	NEGATIVE	-0.231773					KDTFGMVSKTQDSEG	SVM	NEGATIVE	-1.03381
		DAALKSLNSSRAKLG	SVM	NEGATIVE	-0.108433					SDYKGNWIVLFSHPG	SVM	NEGATIVE	-0.234826					KDDTDLAKSGTINVR	SVM	NEGATIVE	-1.02745
		VGASYGTNVSGTSNN	SVM	NEGATIVE	-0.109812					TNVDAQLLDAVIFAF	SVM	NEGATIVE	-0.239323					KLDSSVKSEI	SVM	NEGATIVE	-1.01912
		LVQASQSMLAQANQQ	SVM	NEGATIVE	-0.110862					WMYNISLLTGVEIPF	SVM	NEGATIVE	-0.240652					VAVSGFVTKDDTDLA	SVM	NEGATIVE	-1.01783
		QLVNTASIMASAGIT	SVM	NEGATIVE	-0.11256					KKIDNTCSWKKEHTK	SVM	NEGATIVE	-0.242933					YNLVNTQLDKLGDGD	SVM	NEGATIVE	-1.01699
		DEIERISSSTEFNGK	SVM	NEGATIVE	-0.119025					KGNWIVLFSHPGDFT	SVM	NEGATIVE	-0.244606					LVNTQLDKLGDGDYV	SVM	NEGATIVE	-1.0107
		STIRLQVGASYGTNV	SVM	NEGATIVE	-0.121768					TCSWKKEHTKNIENE	SVM	NEGATIVE	-0.246663					SGFVTKDDTDLAKSG	SVM	NEGATIVE	-1.00683
		VSSLDAALKSLNSSR	SVM	NEGATIVE	-0.130109					KANTTNGPIRLSDYK	SVM	NEGATIVE	-0.247522					NLVNTQLDKLGDGDY	SVM	NEGATIVE	-0.995548
		LGAQQNRLESTQNNL	SVM	NEGATIVE	-0.131215					GNPTNVDAQLLDAVI	SVM	NEGATIVE	-0.24936					VNDIVLVGSTSIVDG	SVM	NEGATIVE	-0.970058
		QQNRLESTQNNLNNT	SVM	NEGATIVE	-0.131382					TKKIAMKTLKDSKKL	SVM	NEGATIVE	-0.251235					AVSGFVTKDDTDLAK	SVM	NEGATIVE	-0.962451
		IRLQVGASYGTNVSG	SVM	NEGATIVE	-0.136449					EHEHHDYLNKALDCK	SVM	NEGATIVE	-0.25126					QADAEAIVTKLNSLN	SVM	NEGATIVE	-0.9624
		TGTDAAKTMVSSLDA	SVM	NEGATIVE	-0.139112					NTELIGLSVDSNSSH	SVM	NEGATIVE	-0.252395					TNQADAEAIVTKLNS	SVM	NEGATIVE	-0.961778
		MEKLSSGVRIKRAAD	SVM	NEGATIVE	-0.143098					RPQITDPYNPIVENA	SVM	NEGATIVE	-0.253631					VATFGLKSGGSEDTG	SVM	NEGATIVE	-0.961077
		KSMEKLSSGVRIKRA	SVM	NEGATIVE	-0.144017					TVRSVFIIDNNQILR	SVM	NEGATIVE	-0.26067					TLIDIATKDTFGMVS	SVM	NEGATIVE	-0.957758
		GVRIKRAADDAAGLA	SVM	NEGATIVE	-0.144461					AWMYNISLLTGVEIP	SVM	NEGATIVE	-0.261402					AYKAIVALQNDGIES	SVM	NEGATIVE	-0.942895
		RIKRAADDAAGLAIS	SVM	NEGATIVE	-0.144736					SSYNKEDSSYEDFYK	SVM	NEGATIVE	-0.26497					AATKALKVKDVATFG	SVM	NEGATIVE	-0.937022
		LEETGNILQRMRTLS	SVM	NEGATIVE	-0.152506					RNTELIGLSVDSNSS	SVM	NEGATIVE	-0.269148					GTTIDFNKTLKVDVT	SVM	NEGATIVE	-0.926526
		DDAAGLAISEKMRAQ	SVM	NEGATIVE	-0.15358					PGDFTPVCTTEFLCF	SVM	NEGATIVE	-0.271571					KTLIDIATKDTFGMV	SVM	NEGATIVE	-0.921564
		VNTNVSALIANNQMG	SVM	NEGATIVE	-0.15586					IPFPIIEDRDMRIAK	SVM	NEGATIVE	-0.272014					YKAIVALQNDGIESN	SVM	NEGATIVE	-0.920876
		AAKTMVSSLDAALKS	SVM	NEGATIVE	-0.162998					GDFTPVCTTEFLCFA	SVM	NEGATIVE	-0.275262					KAIVALQNDGIESNL	SVM	NEGATIVE	-0.919389
		NNTLENVTAAESRIR	SVM	NEGATIVE	-0.169775					PDINPIVAEYVLGNP	SVM	NEGATIVE	-0.275484					ATFGLKSGGSEDTGY	SVM	NEGATIVE	-0.918493
		AQIKGLDQAGRNVQD	SVM	NEGATIVE	-0.174025					NWIVLFSHPGDFTPV	SVM	NEGATIVE	-0.27699					KRLETKSANDTIASQ	SVM	NEGATIVE	-0.913482
		SSTIRLQVGASYGTN	SVM	NEGATIVE	-0.177719					PIIEDRDMRIAKLYG	SVM	NEGATIVE	-0.279273					TTIDFNKTLKVDVTG	SVM	NEGATIVE	-0.909016
		ISSSTEFNGKKLLDG	SVM	NEGATIVE	-0.182023					EKNTKKIAMKTLKDS	SVM	NEGATIVE	-0.282755					VNTQLDKLGDGDYVD	SVM	NEGATIVE	-0.907315
		GGTTGTDAAKTMVSS	SVM	NEGATIVE	-0.191632					TNGPIRLSDYKGNWI	SVM	NEGATIVE	-0.283015					TIDFNKTLKVDVTGG	SVM	NEGATIVE	-0.905048
		MRVNTNVSALIANNQ	SVM	NEGATIVE	-0.196674					GPIRLSDYKGNWIVL	SVM	NEGATIVE	-0.285668					ATTGTQGYTVVKNDW	SVM	NEGATIVE	-0.900753
		SIGSMKAGGTTGTDA	SVM	NEGATIVE	-0.198297					DAALTPTSRYNF	SVM	NEGATIVE	-0.290552					KGTTIDFNKTLKVDV	SVM	NEGATIVE	-0.89737
		AGGTTGTDAAKTMVS	SVM	NEGATIVE	-0.200693					DNTCSWKKEHTKNIE	SVM	NEGATIVE	-0.290703					FYPEGKRLETKSAND	SVM	NEGATIVE	-0.887502
		MVSSLDAALKSLNSS	SVM	NEGATIVE	-0.20132					FKKRNTELIGLSVDS	SVM	NEGATIVE	-0.29081					VALQNDGIESNLVQL	SVM	NEGATIVE	-0.882867
		INNTEEREKIADELT	SVM	NEGATIVE	-0.203127					DFKANTTNGPIRLSD	SVM	NEGATIVE	-0.293028					ADAEAIVTKLNSLNE	SVM	NEGATIVE	-0.881201
		QTAEGSLEETGNILQ	SVM	NEGATIVE	-0.204947					QLLDAVIFAFAEIDQ	SVM	NEGATIVE	-0.295676					NDIVLVGSTSIVDGL	SVM	NEGATIVE	-0.874174
		NTEEREKIADELTQL	SVM	NEGATIVE	-0.205675					SYEDFYKHNYKNYDY	SVM	NEGATIVE	-0.29807					LKSGGSEDTGYVVEM	SVM	NEGATIVE	-0.860575
		ADDAAGLAISEKMRA	SVM	NEGATIVE	-0.205845					KIAMKTLKDSKKLVR	SVM	NEGATIVE	-0.299164					DTFGMVSKTQDSEGK	SVM	NEGATIVE	-0.849315
		VQASQSMLAQANQQP	SVM	NEGATIVE	-0.208841					TSTVRSVFIIDNNQI	SVM	NEGATIVE	-0.300623					GKGTTIDFNKTLKVD	SVM	NEGATIVE	-0.847494
		SGVRIKRAADDAAGL	SVM	NEGATIVE	-0.212519					PSLGSKAPDFKANTT	SVM	NEGATIVE	-0.301723					GGSEDTGYVVEMKAG	SVM	NEGATIVE	-0.842775
		NNTEEREKIADELTQ	SVM	NEGATIVE	-0.213164					YKGNWIVLFSHPGDF	SVM	NEGATIVE	-0.302303					ITNQADAEAIVTKLN	SVM	NEGATIVE	-0.840135
		MRAQIKGLDQAGRNV	SVM	NEGATIVE	-0.213871					LLTGVEIPFPIIEDR	SVM	NEGATIVE	-0.302339					LTSKDKLDSSVKSEI	SVM	NEGATIVE	-0.834197
		TLENVTAAESRIRDT	SVM	NEGATIVE	-0.222862					DYKGNWIVLFSHPGD	SVM	NEGATIVE	-0.306417					TFGLKSGGSEDTGYV	SVM	NEGATIVE	-0.825616
		EKMRAQIKGLDQAGR	SVM	NEGATIVE	-0.229043					CSWKKEHTKNIENEC	SVM	NEGATIVE	-0.310259					DDTDLAKSGTINVRV	SVM	NEGATIVE	-0.824473
		QIKGLDQAGRNVQDG	SVM	NEGATIVE	-0.229306					DTSTVRSVFIIDNNQ	SVM	NEGATIVE	-0.316564					AAEKLYNLVNTQLDK	SVM	NEGATIVE	-0.814028
		AAGLAISEKMRAQIK	SVM	NEGATIVE	-0.229538					SKKIDNTCSWKKEHT	SVM	NEGATIVE	-0.323409					DVATFGLKSGGSEDT	SVM	NEGATIVE	-0.810121
		VTAAESRIRDTDVAS	SVM	NEGATIVE	-0.22979					DKINSSYNKEDSSYE	SVM	NEGATIVE	-0.325069					ALQNDGIESNLVQLV	SVM	NEGATIVE	-0.795783
		LENVTAAESRIRDTD	SVM	NEGATIVE	-0.231937					FPIIEDRDMRIAKLY	SVM	NEGATIVE	-0.327606					GKRLETKSANDTIAS	SVM	NEGATIVE	-0.794125
		GKKLLDGTSSTIRLQ	SVM	NEGATIVE	-0.233568					LKDSKKLVRPQITDP	SVM	NEGATIVE	-0.333337					FGMVSKTQDSEGKNV	SVM	NEGATIVE	-0.784515
		NNNNEIKIQLVNTAS	SVM	NEGATIVE	-0.234283					TDIKDDCNHEKKHTK	SVM	NEGATIVE	-0.333382					FNDGVVGEVAPKSAN	SVM	NEGATIVE	-0.780837
		EREKIADELTQLKDE	SVM	NEGATIVE	-0.234426					FSHPGDFTPVCTTEF	SVM	NEGATIVE	-0.335738					VKDVATFGLKSGGSE	SVM	NEGATIVE	-0.779921
		SSLDAALKSLNSSRA	SVM	NEGATIVE	-0.235485					APDFKANTTNGPIRL	SVM	NEGATIVE	-0.336068					TFGMVSKTQDSEGKN	SVM	NEGATIVE	-0.778785
		GLAISEKMRAQIKGL	SVM	NEGATIVE	-0.238947					IFAFAEIDQSGNLFI	SVM	NEGATIVE	-0.337252					QNDGIESNLVQLVNG	SVM	NEGATIVE	-0.776549
		AADDAAGLAISEKMR	SVM	NEGATIVE	-0.239205					KRNTELIGLSVDSNS	SVM	NEGATIVE	-0.337508					AEKLYNLVNTQLDKL	SVM	NEGATIVE	-0.775142
		QRMRTLSLQSANEIN	SVM	NEGATIVE	-0.243508					LNQLLALKGEKPSLK	SVM	NEGATIVE	-0.33862					YNNTYSNVVTVAGED	SVM	NEGATIVE	-0.771978
		LTQLKDEIERISSST	SVM	NEGATIVE	-0.247087					VEIPFPIIEDRDMRI	SVM	NEGATIVE	-0.341264					LLTSKDKLDSSVKSE	SVM	NEGATIVE	-0.763625
		TMVSSLDAALKSLNS	SVM	NEGATIVE	-0.248176					PIVENANCPDINPIV	SVM	NEGATIVE	-0.344939					RLETKSANDTIASQD	SVM	NEGATIVE	-0.756684
		RMRTLSLQSANEINN	SVM	NEGATIVE	-0.248943					NPTNVDAQLLDAVIF	SVM	NEGATIVE	-0.345352					LDSSVKSEI	SVM	NEGATIVE	-0.754632
		ELTQLKDEIERISSS	SVM	NEGATIVE	-0.250206					SWKKEHTKNIENECN	SVM	NEGATIVE	-0.351442					KDVATFGLKSGGSED	SVM	NEGATIVE	-0.738712
		LIANNQMGRNVNGQS	SVM	NEGATIVE	-0.260378					GRNIPEILRIVDALQ	SVM	NEGATIVE	-0.354341					ETKSANDTIASQDTP	SVM	NEGATIVE	-0.737957
		TQLKDEIERISSSTE	SVM	NEGATIVE	-0.26143					SEKNTKKIAMKTLKD	SVM	NEGATIVE	-0.357731					KLYNLVNTQLDKLGD	SVM	NEGATIVE	-0.735715
		QVGASYGTNVSGTSN	SVM	NEGATIVE	-0.26407					YDEFKKRNTELIGLS	SVM	NEGATIVE	-0.362641					GMVSKTQDSEGKNVA	SVM	NEGATIVE	-0.726532
		IKRAADDAAGLAISE	SVM	NEGATIVE	-0.2648					NHEKKHTKNTNKVHN	SVM	NEGATIVE	-0.364086					YPEGKRLETKSANDT	SVM	NEGATIVE	-0.722116
		TIRLQVGASYGTNVS	SVM	NEGATIVE	-0.268568					FLNQLLALKGEKPSL	SVM	NEGATIVE	-0.364498					AATTGTQGYTVVKND	SVM	NEGATIVE	-0.719769
		NVTAAESRIRDTDVA	SVM	NEGATIVE	-0.270518					KAPDFKANTTNGPIR	SVM	NEGATIVE	-0.365068					GKNVAATKALKVKDV	SVM	NEGATIVE	-0.713578
		QLKDEIERISSSTEF	SVM	NEGATIVE	-0.270676					DCNHEKKHTKNTNKV	SVM	NEGATIVE	-0.366602					NDGIESNLVQLVNGK	SVM	NEGATIVE	-0.706638
		EETGNILQRMRTLSL	SVM	NEGATIVE	-0.272934					SLGSKAPDFKANTTN	SVM	NEGATIVE	-0.366662					VSFNDGVVGEVAPKS	SVM	NEGATIVE	-0.706041
		NTLENVTAAESRIRD	SVM	NEGATIVE	-0.277529					KTDIKDDCNHEKKHT	SVM	NEGATIVE	-0.366979					KDYVDDLKTYNNTYS	SVM	NEGATIVE	-0.698147
		EINNTEEREKIADEL	SVM	NEGATIVE	-0.279585					PIVAEYVLGNPTNVD	SVM	NEGATIVE	-0.368005					TTGTQGYTVVKNDWK	SVM	NEGATIVE	-0.692937
		TAAESRIRDTDVASE	SVM	NEGATIVE	-0.289102					DEMNFNYDKDESCDK	SVM	NEGATIVE	-0.369093					AGKGTTIDFNKTLKV	SVM	NEGATIVE	-0.691935
		KDEIERISSSTEFNG	SVM	NEGATIVE	-0.291713					NGPIRLSDYKGNWIV	SVM	NEGATIVE	-0.371348					DDLKTYNNTYSNVVT	SVM	NEGATIVE	-0.691215
		GAQQNRLESTQNNLN	SVM	NEGATIVE	-0.297057					PIRLSDYKGNWIVLF	SVM	NEGATIVE	-0.372286					TGTQGYTVVKNDWKK	SVM	NEGATIVE	-0.687766
		TTGTDAAKTMVSSLD	SVM	NEGATIVE	-0.297988					TELIGLSVDSNSSHL	SVM	NEGATIVE	-0.375807					GLKSGGSEDTGYVVE	SVM	NEGATIVE	-0.685996
		IQLVNTASIMASAGI	SVM	NEGATIVE	-0.299734					HLAWMYNISLLTGVE	SVM	NEGATIVE	-0.376636					IITNQADAEAIVTKL	SVM	NEGATIVE	-0.681696
		REKIADELTQLKDEI	SVM	NEGATIVE	-0.30271					TNKVHNSKQDKFKDK	SVM	NEGATIVE	-0.377302					NDGVVGEVAPKSANK	SVM	NEGATIVE	-0.678617
		KMRAQIKGLDQAGRN	SVM	NEGATIVE	-0.303432					RFLNQLLALKGEKPS	SVM	NEGATIVE	-0.378322					KSGGSEDTGYVVEMK	SVM	NEGATIVE	-0.678589
		SVVQTAEGSLEETGN	SVM	NEGATIVE	-0.304415					DEFKKRNTELIGLSV	SVM	NEGATIVE	-0.378981					TKALKVKDVATFGLK	SVM	NEGATIVE	-0.675224
		KMNILVQASQSMLAQ	SVM	NEGATIVE	-0.306472					AALTPTSRYNF	SVM	NEGATIVE	-0.382116					EAYKAIVALQNDGIE	SVM	NEGATIVE	-0.671822
		SLDAALKSLNSSRAK	SVM	NEGATIVE	-0.308974					DCKQEHKTDIKDDCN	SVM	NEGATIVE	-0.383253					IDASSYTSAENLAKR	SVM	NEGATIVE	-0.670905
		EKIADELTQLKDEIE	SVM	NEGATIVE	-0.312086					WKKEHTKNIENECNC	SVM	NEGATIVE	-0.384076					YVDDLKTYNNTYSNV	SVM	NEGATIVE	-0.666889
		LDAALKSLNSSRAKL	SVM	NEGATIVE	-0.313289					TSEKNTKKIAMKTLK	SVM	NEGATIVE	-0.38534					LQNDGIESNLVQLVN	SVM	NEGATIVE	-0.658834
		ENVTAAESRIRDTDV	SVM	NEGATIVE	-0.314097					MYNISLLTGVEIPFP	SVM	NEGATIVE	-0.388326					YSNVVTVAGEDRIET	SVM	NEGATIVE	-0.656398
		DELTQLKDEIERISS	SVM	NEGATIVE	-0.317192					RSVFIIDNNQILRTI	SVM	NEGATIVE	-0.391992					FGLKSGGSEDTGYVV	SVM	NEGATIVE	-0.656289
		MGRNVNGQSKSMEKL	SVM	NEGATIVE	-0.321672					PTNVDAQLLDAVIFA	SVM	NEGATIVE	-0.394795					PEGKRLETKSANDTI	SVM	NEGATIVE	-0.656065
		AAESRIRDTDVASEM	SVM	NEGATIVE	-0.327053					DKSCDEMNFNYDKDE	SVM	NEGATIVE	-0.395918					LKVKDVATFGLKSGG	SVM	NEGATIVE	-0.654665
		ISEKMRAQIKGLDQA	SVM	NEGATIVE	-0.332615					IVLFSHPGDFTPVCT	SVM	NEGATIVE	-0.395976					QLDKLGDGDYVDFSV	SVM	NEGATIVE	-0.648698
		VQTAEGSLEETGNIL	SVM	NEGATIVE	-0.337636					RIVDALQTSDRDNIV	SVM	NEGATIVE	-0.39603					SGGSEDTGYVVEMKA	SVM	NEGATIVE	-0.648672
		GTSSTIRLQVGASYG	SVM	NEGATIVE	-0.341545					PNLPSLGSKAPDFKA	SVM	NEGATIVE	-0.398907					GSEDTGYVVEMKAGA	SVM	NEGATIVE	-0.64511
		TSSTIRLQVGASYGT	SVM	NEGATIVE	-0.341545					CDKINSSYNKEDSSY	SVM	NEGATIVE	-0.400144					ATKALKVKDVATFGL	SVM	NEGATIVE	-0.643018
		QSKSMEKLSSGVRIK	SVM	NEGATIVE	-0.343642					ISKPMSDTSTVRSVF	SVM	NEGATIVE	-0.40154					MVSKTQDSEGKNVAA	SVM	NEGATIVE	-0.637058
		NEINNTEEREKIADE	SVM	NEGATIVE	-0.343697					NIENECNCEHEHHDY	SVM	NEGATIVE	-0.402753					EGKNVAATKALKVKD	SVM	NEGATIVE	-0.636636
		SANEINNTEEREKIA	SVM	NEGATIVE	-0.348392					SYNKEDSSYEDFYKH	SVM	NEGATIVE	-0.403391					AVNDIVLVGSTSIVD	SVM	NEGATIVE	-0.63338
		SMEKLSSGVRIKRAA	SVM	NEGATIVE	-0.350988					NQLLALKGEKPSLKV	SVM	NEGATIVE	-0.403889					SEAYKAIVALQNDGI	SVM	NEGATIVE	-0.62897
		ADELTQLKDEIERIS	SVM	NEGATIVE	-0.352453					CNHEKKHTKNTNKVH	SVM	NEGATIVE	-0.405176					KTYNNTYSNVVTVAG	SVM	NEGATIVE	-0.626178
		SEKMRAQIKGLDQAG	SVM	NEGATIVE	-0.35567					ELIGLSVDSNSSHLA	SVM	NEGATIVE	-0.406397					KVKDVATFGLKSGGS	SVM	NEGATIVE	-0.625583
		GQSKSMEKLSSGVRI	SVM	NEGATIVE	-0.356123					GMISKPMSDTSTVRS	SVM	NEGATIVE	-0.40697					KALKVKDVATFGLKS	SVM	NEGATIVE	-0.622683
		NGKKLLDGTSSTIRL	SVM	NEGATIVE	-0.361771					ENECNCEHEHHDYLN	SVM	NEGATIVE	-0.407392					VGSTSIVDGLVASPL	SVM	NEGATIVE	-0.614135
		AGLAISEKMRAQIKG	SVM	NEGATIVE	-0.364812					FYKHNYKNYDYTSEK	SVM	NEGATIVE	-0.409487					LETKSANDTIASQDT	SVM	NEGATIVE	-0.613076
		EEREKIADELTQLKD	SVM	NEGATIVE	-0.365844					TTNGPIRLSDYKGNW	SVM	NEGATIVE	-0.414027					SFNDGVVGEVAPKSA	SVM	NEGATIVE	-0.610916
		LKDEIERISSSTEFN	SVM	NEGATIVE	-0.369845					EVSKKIDNTCSWKKE	SVM	NEGATIVE	-0.421428					AGEDRIETAIELSSK	SVM	NEGATIVE	-0.608823
		KKLLDGTSSTIRLQV	SVM	NEGATIVE	-0.380549					DDCNHEKKHTKNTNK	SVM	NEGATIVE	-0.421488					NTQLDKLGDGDYVDF	SVM	NEGATIVE	-0.605879
		MKAGGTTGTDAAKTM	SVM	NEGATIVE	-0.384006					LGNPTNVDAQLLDAV	SVM	NEGATIVE	-0.422133					IFYPEGKRLETKSAN	SVM	NEGATIVE	-0.605829
		GRNVNGQSKSMEKLS	SVM	NEGATIVE	-0.385414					KYYDEFKKRNTELIG	SVM	NEGATIVE	-0.422756					AVAVSGFVTKDDTDL	SVM	NEGATIVE	-0.60374
		LAQANQQPQGVLQLL	SVM	NEGATIVE	-0.394337					GVEIPFPIIEDRDMR	SVM	NEGATIVE	-0.422995					FAATTGTQGYTVVKN	SVM	NEGATIVE	-0.602307
		ESTQNNLNNTLENVT	SVM	NEGATIVE	-0.395071					LDCKQEHKTDIKDDC	SVM	NEGATIVE	-0.424472					IVTKLNSLNEKTLID	SVM	NEGATIVE	-0.601244
		QPQGVLQLLG	SVM	NEGATIVE	-0.399696					NQILRTILYYPLTTG	SVM	NEGATIVE	-0.425083					DLKTYNNTYSNVVTV	SVM	NEGATIVE	-0.600656
		QASQSMLAQANQQPQ	SVM	NEGATIVE	-0.404191					IDNTCSWKKEHTKNI	SVM	NEGATIVE	-0.430966					SEGKNVAATKALKVK	SVM	NEGATIVE	-0.600272
		IADELTQLKDEIERI	SVM	NEGATIVE	-0.407889					LTPTSRYNF	SVM	NEGATIVE	-0.431162					DAEAIVTKLNSLNEK	SVM	NEGATIVE	-0.596738
		KLLDGTSSTIRLQVG	SVM	NEGATIVE	-0.408342					TGRNIPEILRIVDAL	SVM	NEGATIVE	-0.431622					AIVTKLNSLNEKTLI	SVM	NEGATIVE	-0.58766
		EKLSSGVRIKRAADD	SVM	NEGATIVE	-0.410016					ANTTNGPIRLSDYKG	SVM	NEGATIVE	-0.437311					LSSKYYNSDDKNAIT	SVM	NEGATIVE	-0.587174
		KAGGTTGTDAAKTMV	SVM	NEGATIVE	-0.413099					YEDFYKHNYKNYDYT	SVM	NEGATIVE	-0.438039					AAAEKLYNLVNTQLD	SVM	NEGATIVE	-0.586801
		RTLSLQSANEINNTE	SVM	NEGATIVE	-0.427354					LIGLSVDSNSSHLAW	SVM	NEGATIVE	-0.439331					NNTYSNVVTVAGEDR	SVM	NEGATIVE	-0.584325
		QMGRNVNGQSKSMEK	SVM	NEGATIVE	-0.430814					EHTKNIENECNCEHE	SVM	NEGATIVE	-0.439696					VDDLKTYNNTYSNVV	SVM	NEGATIVE	-0.581907
		NGQSKSMEKLSSGVR	SVM	NEGATIVE	-0.43226					HTKNIENECNCEHEH	SVM	NEGATIVE	-0.439696					LVGSTSIVDGLVASP	SVM	NEGATIVE	-0.581696
		VVQTAEGSLEETGNI	SVM	NEGATIVE	-0.435186					SKPMSDTSTVRSVFI	SVM	NEGATIVE	-0.440173					IVLVGSTSIVDGLVA	SVM	NEGATIVE	-0.58007
		NNNEIKIQLVNTASI	SVM	NEGATIVE	-0.44042					LPSLGSKAPDFKANT	SVM	NEGATIVE	-0.440255					TVSFNDGVVGEVAPK	SVM	NEGATIVE	-0.578355
		LQVGASYGTNVSGTS	SVM	NEGATIVE	-0.449891					QILRTILYYPLTTGR	SVM	NEGATIVE	-0.441542					VQLVNGKYQVIFYPE	SVM	NEGATIVE	-0.57597
		SSSTEFNGKKLLDGT	SVM	NEGATIVE	-0.450902					KHNYKNYDYTSEKNT	SVM	NEGATIVE	-0.441607					EKTLIDIATKDTFGM	SVM	NEGATIVE	-0.574824
		IGSMKAGGTTGTDAA	SVM	NEGATIVE	-0.452037					DYLNKALDCKQEHKT	SVM	NEGATIVE	-0.443492					NKIITNQADAEAIVT	SVM	NEGATIVE	-0.573976
		QNNLNNTLENVTAAE	SVM	NEGATIVE	-0.453808					SSYEDFYKHNYKNYD	SVM	NEGATIVE	-0.444689					LNEKTLIDIATKDTF	SVM	NEGATIVE	-0.563011
		LLDGTSSTIRLQVGA	SVM	NEGATIVE	-0.455786					VDSNSSHLAWMYNIS	SVM	NEGATIVE	-0.445216					IDFNKTLKVDVTGGS	SVM	NEGATIVE	-0.559546
		AQANQQPQGVLQLLG	SVM	NEGATIVE	-0.462041					SHLAWMYNISLLTGV	SVM	NEGATIVE	-0.449484					ETAIELSSKYYNSDD	SVM	NEGATIVE	-0.55806
		IKIQLVNTASIMASA	SVM	NEGATIVE	-0.463353					DYTSEKNTKKIAMKT	SVM	NEGATIVE	-0.451347					TYNNTYSNVVTVAGE	SVM	NEGATIVE	-0.554134
		MRTLSLQSANEINNT	SVM	NEGATIVE	-0.463732					DWYLCFVPDNYNDEE	SVM	NEGATIVE	-0.451844					GSTSIVDGLVASPLA	SVM	NEGATIVE	-0.552824
		TQNNLNNTLENVTAA	SVM	NEGATIVE	-0.482296					VSKKIDNTCSWKKEH	SVM	NEGATIVE	-0.45222					KAVNDIVLVGSTSIV	SVM	NEGATIVE	-0.549447
		RNVNGQSKSMEKLSS	SVM	NEGATIVE	-0.482732					EHKTDIKDDCNHEKK	SVM	NEGATIVE	-0.453789					ALKVKDVATFGLKSG	SVM	NEGATIVE	-0.549268
		KIQLVNTASIMASAG	SVM	NEGATIVE	-0.483785					HKTDIKDDCNHEKKH	SVM	NEGATIVE	-0.454052					LKTYNNTYSNVVTVA	SVM	NEGATIVE	-0.548926
		AESRIRDTDVASEMV	SVM	NEGATIVE	-0.485057					QITDPYNPIVENANC	SVM	NEGATIVE	-0.454261					INAKEESIDIDASSY	SVM	NEGATIVE	-0.547839
		STQNNLNNTLENVTA	SVM	NEGATIVE	-0.48848					SNSSHLAWMYNISLL	SVM	NEGATIVE	-0.458168					TQLDKLGDGDYVDFS	SVM	NEGATIVE	-0.541707
		EIKIQLVNTASIMAS	SVM	NEGATIVE	-0.493804					DSSYEDFYKHNYKNY	SVM	NEGATIVE	-0.458457					EGKRLETKSANDTIA	SVM	NEGATIVE	-0.541326
		DGTSSTIRLQVGASY	SVM	NEGATIVE	-0.49524					SKAPDFKANTTNGPI	SVM	NEGATIVE	-0.465596					GTQGYTVVKNDWKKA	SVM	NEGATIVE	-0.538632
		ANEINNTEEREKIAD	SVM	NEGATIVE	-0.498026					KIDNTCSWKKEHTKN	SVM	NEGATIVE	-0.465944					APVFAATTGTQGYTV	SVM	NEGATIVE	-0.537877
		SKMNILVQASQSMLA	SVM	NEGATIVE	-0.498299					NKVHNSKQDKFKDKS	SVM	NEGATIVE	-0.466557					QVIFYPEGKRLETKS	SVM	NEGATIVE	-0.53672
		VNGQSKSMEKLSSGV	SVM	NEGATIVE	-0.498465					IRLSDYKGNWIVLFS	SVM	NEGATIVE	-0.468376					AENLAKRYVFDPDEI	SVM	NEGATIVE	-0.536649
		LQSANEINNTEEREK	SVM	NEGATIVE	-0.509927					RNIPEILRIVDALQT	SVM	NEGATIVE	-0.472442					LLLTSKDKLDSSVKS	SVM	NEGATIVE	-0.53656
		SSGVRIKRAADDAAG	SVM	NEGATIVE	-0.51295					EEVSKKIDNTCSWKK	SVM	NEGATIVE	-0.476675					FNKTLKVDVTGGSTP	SVM	NEGATIVE	-0.533053
		SKSMEKLSSGVRIKR	SVM	NEGATIVE	-0.513404					PEILRIVDALQTSDR	SVM	NEGATIVE	-0.478962					TAPLLLTSKDKLDSS	SVM	NEGATIVE	-0.532733
		AISEKMRAQIKGLDQ	SVM	NEGATIVE	-0.516017					KNTKKIAMKTLKDSK	SVM	NEGATIVE	-0.479566					NTYSNVVTVAGEDRI	SVM	NEGATIVE	-0.528853
		MLAQANQQPQGVLQL	SVM	NEGATIVE	-0.517951					KEHTKNIENECNCEH	SVM	NEGATIVE	-0.480133					DIDASSYTSAENLAK	SVM	NEGATIVE	-0.527403
		SRIRDTDVASEMVNL	SVM	NEGATIVE	-0.520471					PRFLNQLLALKGEKP	SVM	NEGATIVE	-0.480138					NEKTLIDIATKDTFG	SVM	NEGATIVE	-0.52439
		IANNQMGRNVNGQSK	SVM	NEGATIVE	-0.523934					IENECNCEHEHHDYL	SVM	NEGATIVE	-0.481697					TSIVDGLVASPLASE	SVM	NEGATIVE	-0.522368
		GSMKAGGTTGTDAAK	SVM	NEGATIVE	-0.524567					DSNSSHLAWMYNISL	SVM	NEGATIVE	-0.482299					DKAVNDIVLVGSTSI	SVM	NEGATIVE	-0.520491
		KIADELTQLKDEIER	SVM	NEGATIVE	-0.526608					SLLTGVEIPFPIIED	SVM	NEGATIVE	-0.483354					KTAPLLLTSKDKLDS	SVM	NEGATIVE	-0.517378
		ESRIRDTDVASEMVN	SVM	NEGATIVE	-0.53913					ALTPTSRYNF	SVM	NEGATIVE	-0.48356					DIVLVGSTSIVDGLV	SVM	NEGATIVE	-0.515906
		NNLNNTLENVTAAES	SVM	NEGATIVE	-0.545482					MISKPMSDTSTVRSV	SVM	NEGATIVE	-0.486469					DAAAEKLYNLVNTQL	SVM	NEGATIVE	-0.5154
		QSANEINNTEEREKI	SVM	NEGATIVE	-0.559243					LVRPQITDPYNPIVE	SVM	NEGATIVE	-0.487807					NSLNEKTLIDIATKD	SVM	NEGATIVE	-0.512976
		NVNGQSKSMEKLSSG	SVM	NEGATIVE	-0.566927					VLGNPTNVDAQLLDA	SVM	NEGATIVE	-0.490614					EAIVTKLNSLNEKTL	SVM	NEGATIVE	-0.5086
		LNNTLENVTAAESRI	SVM	NEGATIVE	-0.582116					AEYVLGNPTNVDAQL	SVM	NEGATIVE	-0.493857					NAKEESIDIDASSYT	SVM	NEGATIVE	-0.507326
		QQPQGVLQLLG	SVM	NEGATIVE	-0.601139					DIKDDCNHEKKHTKN	SVM	NEGATIVE	-0.495078					KIITNQADAEAIVTK	SVM	NEGATIVE	-0.505999
		EMVNLSKMNILVQAS	SVM	NEGATIVE	-0.612042					SCMDWYLCFVPDNYN	SVM	NEGATIVE	-0.497246					DLAKSGTINVRVINA	SVM	NEGATIVE	-0.504279
		QANQQPQGVLQLLG	SVM	NEGATIVE	-0.615694					TGVEIPFPIIEDRDM	SVM	NEGATIVE	-0.498922					LEYAGKGTTIDFNKT	SVM	NEGATIVE	-0.503678
		LSKMNILVQASQSML	SVM	NEGATIVE	-0.629492					IIEDRDMRIAKLYGM	SVM	NEGATIVE	-0.499446					GEDRIETAIELSSKY	SVM	NEGATIVE	-0.50168
		VNLSKMNILVQASQS	SVM	NEGATIVE	-0.639034					SCDEMNFNYDKDESC	SVM	NEGATIVE	-0.50063					KNVAATKALKVKDVA	SVM	NEGATIVE	-0.500321
		NQQPQGVLQLLG	SVM	NEGATIVE	-0.644968					NYDKDESCDKINSSY	SVM	NEGATIVE	-0.503863					RDAAAEKLYNLVNTQ	SVM	NEGATIVE	-0.496371
		QSMLAQANQQPQGVL	SVM	NEGATIVE	-0.64749					YGMISKPMSDTSTVR	SVM	NEGATIVE	-0.505353					SKTQDSEGKNVAATK	SVM	NEGATIVE	-0.490495
		LAISEKMRAQIKGLD	SVM	NEGATIVE	-0.656604					CNCEHEHHDYLNKAL	SVM	NEGATIVE	-0.50583					VTKLNSLNEKTLIDI	SVM	NEGATIVE	-0.488906
		SMKAGGTTGTDAAKT	SVM	NEGATIVE	-0.664221					KLVRPQITDPYNPIV	SVM	NEGATIVE	-0.50593					AEAIVTKLNSLNEKT	SVM	NEGATIVE	-0.48694
		LSSGVRIKRAADDAA	SVM	NEGATIVE	-0.665026					IVDALQTSDRDNIVT	SVM	NEGATIVE	-0.506174					KTQDSEGKNVAATKA	SVM	NEGATIVE	-0.48547
		MVNLSKMNILVQASQ	SVM	NEGATIVE	-0.689483					YDYTSEKNTKKIAMK	SVM	NEGATIVE	-0.507016					DSEGKNVAATKALKV	SVM	NEGATIVE	-0.485099
		ASQSMLAQANQQPQG	SVM	NEGATIVE	-0.689623					QEHKTDIKDDCNHEK	SVM	NEGATIVE	-0.511414					DGIESNLVQLVNGKY	SVM	NEGATIVE	-0.484045
		RIRDTDVASEMVNLS	SVM	NEGATIVE	-0.69758					NECNCEHEHHDYLNK	SVM	NEGATIVE	-0.511991					VIFYPEGKRLETKSA	SVM	NEGATIVE	-0.482105
		SQSMLAQANQQPQGV	SVM	NEGATIVE	-0.70659					HEKKHTKNTNKVHNS	SVM	NEGATIVE	-0.512771					DYVDDLKTYNNTYSN	SVM	NEGATIVE	-0.480209
		DVASEMVNLSKMNIL	SVM	NEGATIVE	-0.719324					DEEVSKKIDNTCSWK	SVM	NEGATIVE	-0.517078					TKSANDTIASQDTPA	SVM	NEGATIVE	-0.47938
		ANNQMGRNVNGQSKS	SVM	NEGATIVE	-0.721419					ITDPYNPIVENANCP	SVM	NEGATIVE	-0.517506					DTDLAKSGTINVRVI	SVM	NEGATIVE	-0.475145
		KLSSGVRIKRAADDA	SVM	NEGATIVE	-0.721722					ELKNRVNSCNKKYSC	SVM	NEGATIVE	-0.52412					AKEESIDIDASSYTS	SVM	NEGATIVE	-0.470011
		NQMGRNVNGQSKSME	SVM	NEGATIVE	-0.729907					VDALQTSDRDNIVTP	SVM	NEGATIVE	-0.524512					EKLYNLVNTQLDKLG	SVM	NEGATIVE	-0.469525
		NNEIKIQLVNTASIM	SVM	NEGATIVE	-0.731874					YPRFLNQLLALKGEK	SVM	NEGATIVE	-0.527231					YNLENKIITNQADAE	SVM	NEGATIVE	-0.468876
		NNQMGRNVNGQSKSM	SVM	NEGATIVE	-0.733667					EYVLGNPTNVDAQLL	SVM	NEGATIVE	-0.529239					SLNEKTLIDIATKDT	SVM	NEGATIVE	-0.467958
		SMLAQANQQPQGVLQ	SVM	NEGATIVE	-0.735615					EKKHTKNTNKVHNSK	SVM	NEGATIVE	-0.529846					ITVSFNDGVVGEVAP	SVM	NEGATIVE	-0.457729
		LDGTSSTIRLQVGAS	SVM	NEGATIVE	-0.738448					YTSEKNTKKIAMKTL	SVM	NEGATIVE	-0.529913					PLLLTSKDKLDSSVK	SVM	NEGATIVE	-0.456727
		NLSKMNILVQASQSM	SVM	NEGATIVE	-0.759627					LGSKAPDFKANTTNG	SVM	NEGATIVE	-0.53034					VSKTQDSEGKNVAAT	SVM	NEGATIVE	-0.448705
		FNGKKLLDGTSSTIR	SVM	NEGATIVE	-0.763193					WYLCFVPDNYNDEEV	SVM	NEGATIVE	-0.532496					TYSNVVTVAGEDRIE	SVM	NEGATIVE	-0.447684
		ANQQPQGVLQLLG	SVM	NEGATIVE	-0.768061					LTGVEIPFPIIEDRD	SVM	NEGATIVE	-0.534841					IDIDASSYTSAENLA	SVM	NEGATIVE	-0.445842
		NLNNTLENVTAAESR	SVM	NEGATIVE	-0.778272					EDRDMRIAKLYGMIS	SVM	NEGATIVE	-0.534942					SAENLAKRYVFDPDE	SVM	NEGATIVE	-0.445096
		VASEMVNLSKMNILV	SVM	NEGATIVE	-0.788836					SSHLAWMYNISLLTG	SVM	NEGATIVE	-0.535176					LASEKTAPLLLTSKD	SVM	NEGATIVE	-0.441678
		NEIKIQLVNTASIMA	SVM	NEGATIVE	-0.797274					NKKYSCMDWYLCFVP	SVM	NEGATIVE	-0.537978					EDRIETAIELSSKYY	SVM	NEGATIVE	-0.440253
		TLSLQSANEINNTEE	SVM	NEGATIVE	-0.825636					PQITDPYNPIVENAN	SVM	NEGATIVE	-0.538043					KNAITDKAVNDIVLV	SVM	NEGATIVE	-0.439871
		TDVASEMVNLSKMNI	SVM	NEGATIVE	-0.838489					ECNCEHEHHDYLNKA	SVM	NEGATIVE	-0.538352					KSGTINVRVINAKEE	SVM	NEGATIVE	-0.439736
		SSTEFNGKKLLDGTS	SVM	NEGATIVE	-0.858356					YDKDESCDKINSSYN	SVM	NEGATIVE	-0.541279					VAATKALKVKDVATF	SVM	NEGATIVE	-0.438085
		STEFNGKKLLDGTSS	SVM	NEGATIVE	-0.858356					LSDYKGNWIVLFSHP	SVM	NEGATIVE	-0.54134					TQDSEGKNVAATKAL	SVM	NEGATIVE	-0.437625
		TEFNGKKLLDGTSST	SVM	NEGATIVE	-0.858356					TKNIENECNCEHEHH	SVM	NEGATIVE	-0.5433					SGTINVRVINAKEES	SVM	NEGATIVE	-0.436106
		EFNGKKLLDGTSSTI	SVM	NEGATIVE	-0.867992					IVAEYVLGNPTNVDA	SVM	NEGATIVE	-0.543353					EYAGKGTTIDFNKTL	SVM	NEGATIVE	-0.426105
		SEMVNLSKMNILVQA	SVM	NEGATIVE	-0.87345					KNIENECNCEHEHHD	SVM	NEGATIVE	-0.543979					TSAENLAKRYVFDPD	SVM	NEGATIVE	-0.426083
		IRDTDVASEMVNLSK	SVM	NEGATIVE	-0.908673					KDDCNHEKKHTKNTN	SVM	NEGATIVE	-0.544343					QDSEGKNVAATKALK	SVM	NEGATIVE	-0.422844
		SLQSANEINNTEERE	SVM	NEGATIVE	-0.953317					NIPEILRIVDALQTS	SVM	NEGATIVE	-0.545561					APLLLTSKDKLDSSV	SVM	NEGATIVE	-0.41709
		DTDVASEMVNLSKMN	SVM	NEGATIVE	-0.99163					IVTPANWFPGMPVIL	SVM	NEGATIVE	-0.546196					YAGKGTTIDFNKTLK	SVM	NEGATIVE	-0.416424
		LSLQSANEINNTEER	SVM	NEGATIVE	-1.00015					CEHEHHDYLNKALDC	SVM	NEGATIVE	-0.546792					TDLAKSGTINVRVIN	SVM	NEGATIVE	-0.413407
		ASEMVNLSKMNILVQ	SVM	NEGATIVE	-1.01536					EDFYKHNYKNYDYTS	SVM	NEGATIVE	-0.549418					SNVVTVAGEDRIETA	SVM	NEGATIVE	-0.413268
		RDTDVASEMVNLSKM	SVM	NEGATIVE	-1.0191					FAFAEIDQSGNLFIP	SVM	NEGATIVE	-0.555204					YQVIFYPEGKRLETK	SVM	NEGATIVE	-0.412072
										DSKKLVRPQITDPYN	SVM	NEGATIVE	-0.55816					AIELSSKYYNSDDKN	SVM	NEGATIVE	-0.411666
										MIYMPNLPSLGSKAP	SVM	NEGATIVE	-0.558807					NVVTVAGEDRIETAI	SVM	NEGATIVE	-0.409629
										KNYKELKNRVNSCNK	SVM	NEGATIVE	-0.56112					NLAKRYVFDPDEISE	SVM	NEGATIVE	-0.408135
										LRIVDALQTSDRDNI	SVM	NEGATIVE	-0.565387					RIETAIELSSKYYNS	SVM	NEGATIVE	-0.403552
										SKKLVRPQITDPYNP	SVM	NEGATIVE	-0.567273					FDPDEISEAYKAIVA	SVM	NEGATIVE	-0.402839
										KDKSCDEMNFNYDKD	SVM	NEGATIVE	-0.569909					ANDTIASQDTPAKVV	SVM	NEGATIVE	-0.39815
										SCNKKYSCMDWYLCF	SVM	NEGATIVE	-0.570883					PVFAATTGTQGYTVV	SVM	NEGATIVE	-0.392876
										DFYKHNYKNYDYTSE	SVM	NEGATIVE	-0.571178					DFNKTLKVDVTGGST	SVM	NEGATIVE	-0.392481
										HNYKNYDYTSEKNTK	SVM	NEGATIVE	-0.571673					TKLNSLNEKTLIDIA	SVM	NEGATIVE	-0.392475
										CPDINPIVAEYVLGN	SVM	NEGATIVE	-0.575837					TDKAVNDIVLVGSTS	SVM	NEGATIVE	-0.391597
										NSCNKKYSCMDWYLC	SVM	NEGATIVE	-0.575874					GLEYAGKGTTIDFNK	SVM	NEGATIVE	-0.386937
										CDEMNFNYDKDESCD	SVM	NEGATIVE	-0.577497					VFAATTGTQGYTVVK	SVM	NEGATIVE	-0.383466
										NYKNYDYTSEKNTKK	SVM	NEGATIVE	-0.579427					TGLEYAGKGTTIDFN	SVM	NEGATIVE	-0.382273
										PDFKANTTNGPIRLS	SVM	NEGATIVE	-0.582701					EESIDIDASSYTSAE	SVM	NEGATIVE	-0.376595
										NYDYTSEKNTKKIAM	SVM	NEGATIVE	-0.585176					LNSLNEKTLIDIATK	SVM	NEGATIVE	-0.375679
										ENANCPDINPIVAEY	SVM	NEGATIVE	-0.5855					DLKDYVDDLKTYNNT	SVM	NEGATIVE	-0.3749
										LYGMISKPMSDTSTV	SVM	NEGATIVE	-0.586131					ELSSKYYNSDDKNAI	SVM	NEGATIVE	-0.372288
										IPEILRIVDALQTSD	SVM	NEGATIVE	-0.591241					SAVAVSGFVTKDDTD	SVM	NEGATIVE	-0.370769
										YNPIVENANCPDINP	SVM	NEGATIVE	-0.596114					EKTAPLLLTSKDKLD	SVM	NEGATIVE	-0.355399
										IEDRDMRIAKLYGMI	SVM	NEGATIVE	-0.596355					VINAKEESIDIDASS	SVM	NEGATIVE	-0.351413
										VTPANWFPGMPVILP	SVM	NEGATIVE	-0.597198					LKDYVDDLKTYNNTY	SVM	NEGATIVE	-0.345296
										KNYDYTSEKNTKKIA	SVM	NEGATIVE	-0.597392					SSKYYNSDDKNAITD	SVM	NEGATIVE	-0.345124
										KDSKKLVRPQITDPY	SVM	NEGATIVE	-0.597456					NVAATKALKVKDVAT	SVM	NEGATIVE	-0.337687
										MDWYLCFVPDNYNDE	SVM	NEGATIVE	-0.599787					KSANDTIASQDTPAK	SVM	NEGATIVE	-0.33735
										NSSHLAWMYNISLLT	SVM	NEGATIVE	-0.608773					VAGEDRIETAIELSS	SVM	NEGATIVE	-0.332182
										NCEHEHHDYLNKALD	SVM	NEGATIVE	-0.612718					AITDKAVNDIVLVGS	SVM	NEGATIVE	-0.330458
										DRDMRIAKLYGMISK	SVM	NEGATIVE	-0.614086					KDNSIGKITVSFNDG	SVM	NEGATIVE	-0.329624
										IKDDCNHEKKHTKNT	SVM	NEGATIVE	-0.614986					FSVDYNLENKIITNQ	SVM	NEGATIVE	-0.328943
										EILRIVDALQTSDRD	SVM	NEGATIVE	-0.616181					VLVGSTSIVDGLVAS	SVM	NEGATIVE	-0.328329
										KSCDEMNFNYDKDES	SVM	NEGATIVE	-0.6172					KEESIDIDASSYTSA	SVM	NEGATIVE	-0.327217
										FNYDKDESCDKINSS	SVM	NEGATIVE	-0.617933					NLENKIITNQADAEA	SVM	NEGATIVE	-0.321022
										RVNSCNKKYSCMDWY	SVM	NEGATIVE	-0.619974					TAIELSSKYYNSDDK	SVM	NEGATIVE	-0.318692
										VNSCNKKYSCMDWYL	SVM	NEGATIVE	-0.620909					IETAIELSSKYYNSD	SVM	NEGATIVE	-0.318438
										ILRTILYYPLTTGRN	SVM	NEGATIVE	-0.621815					VDYNLENKIITNQAD	SVM	NEGATIVE	-0.315198
										YKELKNRVNSCNKKY	SVM	NEGATIVE	-0.623675					SIDIDASSYTSAENL	SVM	NEGATIVE	-0.31472
										EDSSYEDFYKHNYKN	SVM	NEGATIVE	-0.623957					GSTPSAVAVSGFVTK	SVM	NEGATIVE	-0.314187
										NFNYDKDESCDKINS	SVM	NEGATIVE	-0.629958					KITVSFNDGVVGEVA	SVM	NEGATIVE	-0.313762
										KVHNSKQDKFKDKSC	SVM	NEGATIVE	-0.632354					ASEKTAPLLLTSKDK	SVM	NEGATIVE	-0.311069
										DKDESCDKINSSYNK	SVM	NEGATIVE	-0.634198					DRDAAAEKLYNLVNT	SVM	NEGATIVE	-0.310929
										NYKELKNRVNSCNKK	SVM	NEGATIVE	-0.635731					LDKLGDGDYVDFSVD	SVM	NEGATIVE	-0.307458
										FIPYPRFLNQLLALK	SVM	NEGATIVE	-0.640011					DRIETAIELSSKYYN	SVM	NEGATIVE	-0.303264
										DALQTSDRDNIVTPA	SVM	NEGATIVE	-0.641454					APKSANKKADRDAAA	SVM	NEGATIVE	-0.295793
										NTNKVHNSKQDKFKD	SVM	NEGATIVE	-0.645527					QLVNGKYQVIFYPEG	SVM	NEGATIVE	-0.290543
										EMNFNYDKDESCDKI	SVM	NEGATIVE	-0.647653					DGVVGEVAPKSANKK	SVM	NEGATIVE	-0.282242
										KLYGMISKPMSDTST	SVM	NEGATIVE	-0.649329					STPSAVAVSGFVTKD	SVM	NEGATIVE	-0.279201
										CMDWYLCFVPDNYND	SVM	NEGATIVE	-0.650112					DFSVDYNLENKIITN	SVM	NEGATIVE	-0.271021
										YLNKALDCKQEHKTD	SVM	NEGATIVE	-0.650282					STSIVDGLVASPLAS	SVM	NEGATIVE	-0.270317
										ILRIVDALQTSDRDN	SVM	NEGATIVE	-0.653485					KYQVIFYPEGKRLET	SVM	NEGATIVE	-0.26779
										KYSCMDWYLCFVPDN	SVM	NEGATIVE	-0.655254					DASSYTSAENLAKRY	SVM	NEGATIVE	-0.266464
										HTKNTNKVHNSKQDK	SVM	NEGATIVE	-0.656273					VEDKYGKVGDSTAGI	SVM	NEGATIVE	-0.259972
										LKNRVNSCNKKYSCM	SVM	NEGATIVE	-0.656855					SANDTIASQDTPAKV	SVM	NEGATIVE	-0.256502
										SVDSNSSHLAWMYNI	SVM	NEGATIVE	-0.658483					NKTLKVDVTGGSTPS	SVM	NEGATIVE	-0.255954
										YVLGNPTNVDAQLLD	SVM	NEGATIVE	-0.658814					AAPVFAATTGTQGYT	SVM	NEGATIVE	-0.253577
										TPANWFPGMPVILPY	SVM	NEGATIVE	-0.664686					TPSAVAVSGFVTKDD	SVM	NEGATIVE	-0.25328
										PKNYKELKNRVNSCN	SVM	NEGATIVE	-0.668546					IVDGLVASPLASEKT	SVM	NEGATIVE	-0.252276
										HEHHDYLNKALDCKQ	SVM	NEGATIVE	-0.669856					PSAVAVSGFVTKDDT	SVM	NEGATIVE	-0.251843
										YKNYDYTSEKNTKKI	SVM	NEGATIVE	-0.670019					SEDTGYVVEMKAGAV	SVM	NEGATIVE	-0.251259
										CKQEHKTDIKDDCNH	SVM	NEGATIVE	-0.672567					KRYVFDPDEISEAYK	SVM	NEGATIVE	-0.251068
										NCPDINPIVAEYVLG	SVM	NEGATIVE	-0.673799					LKVDVTGGSTPSAVA	SVM	NEGATIVE	-0.249389
										CNKKYSCMDWYLCFV	SVM	NEGATIVE	-0.67416					PKSANKKADRDAAAE	SVM	NEGATIVE	-0.244646
										NKALDCKQEHKTDIK	SVM	NEGATIVE	-0.675484					YTSAENLAKRYVFDP	SVM	NEGATIVE	-0.244418
										KKEHTKNIENECNCE	SVM	NEGATIVE	-0.67806					DYNLENKIITNQADA	SVM	NEGATIVE	-0.24435
										NLPSLGSKAPDFKAN	SVM	NEGATIVE	-0.67865					AVEDKYGKVGDSTAG	SVM	NEGATIVE	-0.243058
										RIAKLYGMISKPMSD	SVM	NEGATIVE	-0.680005					SVDYNLENKIITNQA	SVM	NEGATIVE	-0.240343
										HDYLNKALDCKQEHK	SVM	NEGATIVE	-0.684689					SEKTAPLLLTSKDKL	SVM	NEGATIVE	-0.240056
										YYPLTTGRNIPEILR	SVM	NEGATIVE	-0.686015					ITDKAVNDIVLVGST	SVM	NEGATIVE	-0.239149
										KEDSSYEDFYKHNYK	SVM	NEGATIVE	-0.689483					KAGAVEDKYGKVGDS	SVM	NEGATIVE	-0.234695
										KKYSCMDWYLCFVPD	SVM	NEGATIVE	-0.698751					LASAAPVFAATTGTQ	SVM	NEGATIVE	-0.234432
										TTGRNIPEILRIVDA	SVM	NEGATIVE	-0.700182					TINVRVINAKEESID	SVM	NEGATIVE	-0.233081
										PLTTGRNIPEILRIV	SVM	NEGATIVE	-0.70448					ISEAYKAIVALQNDG	SVM	NEGATIVE	-0.232246
										KNTNKVHNSKQDKFK	SVM	NEGATIVE	-0.705382					KLNSLNEKTLIDIAT	SVM	NEGATIVE	-0.230196
										IVENANCPDINPIVA	SVM	NEGATIVE	-0.706937					RVINAKEESIDIDAS	SVM	NEGATIVE	-0.22802
										IAKLYGMISKPMSDT	SVM	NEGATIVE	-0.707967					ADRDAAAEKLYNLVN	SVM	NEGATIVE	-0.223252
										ANCPDINPIVAEYVL	SVM	NEGATIVE	-0.70822					TGGSTPSAVAVSGFV	SVM	NEGATIVE	-0.217691
										KELKNRVNSCNKKYS	SVM	NEGATIVE	-0.710479					IESNLVQLVNGKYQV	SVM	NEGATIVE	-0.217073
										LRTILYYPLTTGRNI	SVM	NEGATIVE	-0.713105					DDKNAITDKAVNDIV	SVM	NEGATIVE	-0.216778
										KQDKFKDKSCDEMNF	SVM	NEGATIVE	-0.71726					GTINVRVINAKEESI	SVM	NEGATIVE	-0.216413
										NSKQDKFKDKSCDEM	SVM	NEGATIVE	-0.717358					PLASEKTAPLLLTSK	SVM	NEGATIVE	-0.215999
										LNKALDCKQEHKTDI	SVM	NEGATIVE	-0.719142					ENLAKRYVFDPDEIS	SVM	NEGATIVE	-0.214777
										TDPYNPIVENANCPD	SVM	NEGATIVE	-0.72285					SYTSAENLAKRYVFD	SVM	NEGATIVE	-0.214604
										YMPNLPSLGSKAPDF	SVM	NEGATIVE	-0.724363					LKDNSIGKITVSFND	SVM	NEGATIVE	-0.212068
										YLCFVPDNYNDEEVS	SVM	NEGATIVE	-0.724563					GVVGEVAPKSANKKA	SVM	NEGATIVE	-0.211502
										NKEDSSYEDFYKHNY	SVM	NEGATIVE	-0.729702					TQGYTVVKNDWKKAV	SVM	NEGATIVE	-0.209901
										YPKNYKELKNRVNSC	SVM	NEGATIVE	-0.738482					SIVDGLVASPLASEK	SVM	NEGATIVE	-0.209318
										NRVNSCNKKYSCMDW	SVM	NEGATIVE	-0.742059					INVRVINAKEESIDI	SVM	NEGATIVE	-0.206917
										GSKAPDFKANTTNGP	SVM	NEGATIVE	-0.74211					GEVAPKSANKKADRD	SVM	NEGATIVE	-0.20677
										IGLSVDSNSSHLAWM	SVM	NEGATIVE	-0.742785					ASSYTSAENLAKRYV	SVM	NEGATIVE	-0.205928
										RLSDYKGNWIVLFSH	SVM	NEGATIVE	-0.74467					VFDPDEISEAYKAIV	SVM	NEGATIVE	-0.204202
										KHTKNTNKVHNSKQD	SVM	NEGATIVE	-0.74534					ESIDIDASSYTSAEN	SVM	NEGATIVE	-0.197871
										YSCMDWYLCFVPDNY	SVM	NEGATIVE	-0.748234					KVGDSTAGIAINLPS	SVM	NEGATIVE	-0.196239
										YPLTTGRNIPEILRI	SVM	NEGATIVE	-0.748889					EDKYGKVGDSTAGIA	SVM	NEGATIVE	-0.196056
										TKNTNKVHNSKQDKF	SVM	NEGATIVE	-0.748914					IELSSKYYNSDDKNA	SVM	NEGATIVE	-0.196005
										FKDKSCDEMNFNYDK	SVM	NEGATIVE	-0.75135					GKVGDSTAGIAINLP	SVM	NEGATIVE	-0.195092
										DNYNDEEVSKKIDNT	SVM	NEGATIVE	-0.755491					KADRDAAAEKLYNLV	SVM	NEGATIVE	-0.193827
										NIVTPANWFPGMPVI	SVM	NEGATIVE	-0.76063					TPAKVVIKANKLKDL	SVM	NEGATIVE	-0.190527
										SCDKINSSYNKEDSS	SVM	NEGATIVE	-0.762597					KDLKDYVDDLKTYNN	SVM	NEGATIVE	-0.189397
										RDMRIAKLYGMISKP	SVM	NEGATIVE	-0.764737					IGKITVSFNDGVVGE	SVM	NEGATIVE	-0.185769
										KALDCKQEHKTDIKD	SVM	NEGATIVE	-0.765752					VRVINAKEESIDIDA	SVM	NEGATIVE	-0.185468
										IYMPNLPSLGSKAPD	SVM	NEGATIVE	-0.769442					GIESNLVQLVNGKYQ	SVM	NEGATIVE	-0.185045
										VENANCPDINPIVAE	SVM	NEGATIVE	-0.770657					EVAPKSANKKADRDA	SVM	NEGATIVE	-0.182118
										DMRIAKLYGMISKPM	SVM	NEGATIVE	-0.773181					VVTVAGEDRIETAIE	SVM	NEGATIVE	-0.181718
										ILYYPLTTGRNIPEI	SVM	NEGATIVE	-0.775154					INLPSTGLEYAGKGT	SVM	NEGATIVE	-0.179029
										LYYPLTTGRNIPEIL	SVM	NEGATIVE	-0.775154					AGAVEDKYGKVGDST	SVM	NEGATIVE	-0.178904
										LTTGRNIPEILRIVD	SVM	NEGATIVE	-0.777362					DKNAITDKAVNDIVL	SVM	NEGATIVE	-0.173716
										KQEHKTDIKDDCNHE	SVM	NEGATIVE	-0.777368					ASAAPVFAATTGTQG	SVM	NEGATIVE	-0.171527
										MNFNYDKDESCDKIN	SVM	NEGATIVE	-0.777746					VGDSTAGIAINLPST	SVM	NEGATIVE	-0.171143
										PDNYNDEEVSKKIDN	SVM	NEGATIVE	-0.779925					VAPKSANKKADRDAA	SVM	NEGATIVE	-0.170098
										PANWFPGMPVILPYP	SVM	NEGATIVE	-0.782039					AKSGTINVRVINAKE	SVM	NEGATIVE	-0.168071
										YNKEDSSYEDFYKHN	SVM	NEGATIVE	-0.785136					PDEISEAYKAIVALQ	SVM	NEGATIVE	-0.166018
										SDRDNIVTPANWFPG	SVM	NEGATIVE	-0.788792					NSIGKITVSFNDGVV	SVM	NEGATIVE	-0.164146
										MPNLPSLGSKAPDFK	SVM	NEGATIVE	-0.793084					NAITDKAVNDIVLVG	SVM	NEGATIVE	-0.164007
										GLSVDSNSSHLAWMY	SVM	NEGATIVE	-0.79608					KVDVTGGSTPSAVAV	SVM	NEGATIVE	-0.159979
										EHHDYLNKALDCKQE	SVM	NEGATIVE	-0.799073					KQLQDGLKDNSIGKI	SVM	NEGATIVE	-0.155878
										HHDYLNKALDCKQEH	SVM	NEGATIVE	-0.799073					DPDEISEAYKAIVAL	SVM	NEGATIVE	-0.153203
										QDKFKDKSCDEMNFN	SVM	NEGATIVE	-0.81161					NVRVINAKEESIDID	SVM	NEGATIVE	-0.151161
										ALQTSDRDNIVTPAN	SVM	NEGATIVE	-0.814405					SIGKITVSFNDGVVG	SVM	NEGATIVE	-0.145079
										MRIAKLYGMISKPMS	SVM	NEGATIVE	-0.817055					NLPSTGLEYAGKGTT	SVM	NEGATIVE	-0.141346
										KKHTKNTNKVHNSKQ	SVM	NEGATIVE	-0.820457					LVQLVNGKYQVIFYP	SVM	NEGATIVE	-0.138751
										RTILYYPLTTGRNIP	SVM	NEGATIVE	-0.827384					AKRYVFDPDEISEAY	SVM	NEGATIVE	-0.138193
										PYPRFLNQLLALKGE	SVM	NEGATIVE	-0.827394					LAKSGTINVRVINAK	SVM	NEGATIVE	-0.136545
										NANCPDINPIVAEYV	SVM	NEGATIVE	-0.83097					DGDYVDFSVDYNLEN	SVM	NEGATIVE	-0.13609
										TILYYPLTTGRNIPE	SVM	NEGATIVE	-0.831735					YVDFSVDYNLENKII	SVM	NEGATIVE	-0.131473
										LFIPYPRFLNQLLAL	SVM	NEGATIVE	-0.831873					VTVAGEDRIETAIEL	SVM	NEGATIVE	-0.12946
										SKQDKFKDKSCDEMN	SVM	NEGATIVE	-0.836114					ENKIITNQADAEAIV	SVM	NEGATIVE	-0.128785
										AKLYGMISKPMSDTS	SVM	NEGATIVE	-0.840029					VVGEVAPKSANKKAD	SVM	NEGATIVE	-0.128674
										ALDCKQEHKTDIKDD	SVM	NEGATIVE	-0.857136					GDGDYVDFSVDYNLE	SVM	NEGATIVE	-0.123562
										NDEEVSKKIDNTCSW	SVM	NEGATIVE	-0.869718					AMSGLTVLASAAPVF	SVM	NEGATIVE	-0.123227
										DKFKDKSCDEMNFNY	SVM	NEGATIVE	-0.871835					VNGKYQVIFYPEGKR	SVM	NEGATIVE	-0.112576
										PYPKNYKELKNRVNS	SVM	NEGATIVE	-0.873783					DNSIGKITVSFNDGV	SVM	NEGATIVE	-0.111323
										VHNSKQDKFKDKSCD	SVM	NEGATIVE	-0.880355					GGSTPSAVAVSGFVT	SVM	NEGATIVE	-0.105048
										YNDEEVSKKIDNTCS	SVM	NEGATIVE	-0.884228					DKYGKVGDSTAGIAI	SVM	NEGATIVE	-0.102874
										KNRVNSCNKKYSCMD	SVM	NEGATIVE	-0.88659					LTVLASAAPVFAATT	SVM	NEGATIVE	-0.0971228
										LCFVPDNYNDEEVSK	SVM	NEGATIVE	-0.88755					GAVEDKYGKVGDSTA	SVM	NEGATIVE	-0.0962233
										DPYNPIVENANCPDI	SVM	NEGATIVE	-0.892165					SSYTSAENLAKRYVF	SVM	NEGATIVE	-0.0961957
										KDESCDKINSSYNKE	SVM	NEGATIVE	-0.898302					YVFDPDEISEAYKAI	SVM	NEGATIVE	-0.0952244
										DRDNIVTPANWFPGM	SVM	NEGATIVE	-0.904164					VKQLQDGLKDNSIGK	SVM	NEGATIVE	-0.092062
										HNSKQDKFKDKSCDE	SVM	NEGATIVE	-0.926731					NGKYQVIFYPEGKRL	SVM	NEGATIVE	-0.0917549
										IPYPRFLNQLLALKG	SVM	NEGATIVE	-0.931935					SDDKNAITDKAVNDI	SVM	NEGATIVE	-0.0903928
										DNIVTPANWFPGMPV	SVM	NEGATIVE	-0.940865					STAGIAINLPSTGLE	SVM	NEGATIVE	-0.0839498
										LSVDSNSSHLAWMYN	SVM	NEGATIVE	-0.948018					GYTVVKNDWKKAVKQ	SVM	NEGATIVE	-0.0827497
										VILPYPKNYKELKNR	SVM	NEGATIVE	-0.949757					LAKRYVFDPDEISEA	SVM	NEGATIVE	-0.0784364
										NYNDEEVSKKIDNTC	SVM	NEGATIVE	-0.961716					GDSTAGIAINLPSTG	SVM	NEGATIVE	-0.0769671
										PYNPIVENANCPDIN	SVM	NEGATIVE	-0.967483					SKYYNSDDKNAITDK	SVM	NEGATIVE	-0.0758839
										DESCDKINSSYNKED	SVM	NEGATIVE	-0.968635					VDFSVDYNLENKIIT	SVM	NEGATIVE	-0.07465
										LQTSDRDNIVTPANW	SVM	NEGATIVE	-0.971879					GKITVSFNDGVVGEV	SVM	NEGATIVE	-0.0741856
										CFVPDNYNDEEVSKK	SVM	NEGATIVE	-0.981544					TVAGEDRIETAIELS	SVM	NEGATIVE	-0.0732559
										PVILPYPKNYKELKN	SVM	NEGATIVE	-1.00673					IKANKLKDLKDYVDD	SVM	NEGATIVE	-0.0727593
										FVPDNYNDEEVSKKI	SVM	NEGATIVE	-1.01034					VKNDWKKAVKQLQDG	SVM	NEGATIVE	-0.0697376
										QTSDRDNIVTPANWF	SVM	NEGATIVE	-1.02183					LGDGDYVDFSVDYNL	SVM	NEGATIVE	-0.062903
										FPGMPVILPYPKNYK	SVM	NEGATIVE	-1.02408					STGLEYAGKGTTIDF	SVM	NEGATIVE	-0.0596045
										ILPYPKNYKELKNRV	SVM	NEGATIVE	-1.02637					NDTIASQDTPAKVVI	SVM	NEGATIVE	-0.0578865
										LPYPKNYKELKNRVN	SVM	NEGATIVE	-1.03649					TVVKNDWKKAVKQLQ	SVM	NEGATIVE	-0.0561898
										AFAEIDQSGNLFIPY	SVM	NEGATIVE	-1.04123					YTVVKNDWKKAVKQL	SVM	NEGATIVE	-0.0545828
										NLFIPYPRFLNQLLA	SVM	NEGATIVE	-1.0421					LENKIITNQADAEAI	SVM	NEGATIVE	-0.0499021
										ESCDKINSSYNKEDS	SVM	NEGATIVE	-1.04331					YGKVGDSTAGIAINL	SVM	NEGATIVE	-0.0478858
										RDNIVTPANWFPGMP	SVM	NEGATIVE	-1.04864					MKAGAVEDKYGKVGD	SVM	NEGATIVE	-0.0473183
										KFKDKSCDEMNFNYD	SVM	NEGATIVE	-1.05745					KKADRDAAAEKLYNL	SVM	NEGATIVE	-0.0421973
										EIDQSGNLFIPYPRF	SVM	NEGATIVE	-1.07244					SPLASEKTAPLLLTS	SVM	NEGATIVE	-0.0418861
										ANWFPGMPVILPYPK	SVM	NEGATIVE	-1.08071					NLVQLVNGKYQVIFY	SVM	NEGATIVE	-0.0367297
										WFPGMPVILPYPKNY	SVM	NEGATIVE	-1.08212					EISEAYKAIVALQND	SVM	NEGATIVE	-0.0361143
										TSDRDNIVTPANWFP	SVM	NEGATIVE	-1.08438					LPSTGLEYAGKGTTI	SVM	NEGATIVE	-0.0345978
										GNLFIPYPRFLNQLL	SVM	NEGATIVE	-1.08757					VGEVAPKSANKKADR	SVM	NEGATIVE	-0.0329709
										VPDNYNDEEVSKKID	SVM	NEGATIVE	-1.10078					MSGLTVLASAAPVFA	SVM	NEGATIVE	-0.0279621
										GMPVILPYPKNYKEL	SVM	NEGATIVE	-1.10952					KKAVKQLQDGLKDNS	SVM	NEGATIVE	-0.0275976
										MPVILPYPKNYKELK	SVM	NEGATIVE	-1.13474					KYGKVGDSTAGIAIN	SVM	NEGATIVE	-0.0252307
										PGMPVILPYPKNYKE	SVM	NEGATIVE	-1.13656					SAAPVFAATTGTQGY	SVM	NEGATIVE	-0.0245699
										AEIDQSGNLFIPYPR	SVM	NEGATIVE	-1.16416					VDGLVASPLASEKTA	SVM	NEGATIVE	-0.0245675
										SGNLFIPYPRFLNQL	SVM	NEGATIVE	-1.17625					ANKKADRDAAAEKLY	SVM	NEGATIVE	-0.0183646
										IDQSGNLFIPYPRFL	SVM	NEGATIVE	-1.17862					TVLASAAPVFAATTG	SVM	NEGATIVE	-0.00939609
										QSGNLFIPYPRFLNQ	SVM	NEGATIVE	-1.19895					VLASAAPVFAATTGT	SVM	NEGATIVE	-0.00837306
										NWFPGMPVILPYPKN	SVM	NEGATIVE	-1.24006					AVKQLQDGLKDNSIG	SVM	NEGATIVE	-0.00446731
										FAEIDQSGNLFIPYP	SVM	NEGATIVE	-1.25224					RYVFDPDEISEAYKA	SVM	NEGATIVE	-0.00380581
										DQSGNLFIPYPRFLN	SVM	NEGATIVE	-1.25552					AINLPSTGLEYAGKG	SVM	NEGATIVE	-0.00179494
										LSLPGYSVDAMVRNL	SVM	NEGATIVE	-1.23894					QVGKGIASSVINKMK	SVM	POSITIVE	0.677177
										ANLFDSDLSLPGYSV	SVM	NEGATIVE	-1.15598					NLVQVGKGIASSVIN	SVM	POSITIVE	0.613551
										FNLMSYDFTAGETGP	SVM	NEGATIVE	-1.10863					VGKGIASSVINKMKD	SVM	POSITIVE	0.533058
										SLPGYSVDAMVRNLE	SVM	NEGATIVE	-1.09674					LVQVGKGIASSVINK	SVM	POSITIVE	0.471155
										DLSLPGYSVDAMVRN	SVM	NEGATIVE	-1.0848					TNLVQVGKGIASSVI	SVM	POSITIVE	0.465401
										KHQANLFDSDLSLPG	SVM	NEGATIVE	-1.08148					KAKEISDDAKSFLGT	SVM	POSITIVE	0.389646
										DSDLSLPGYSVDAMV	SVM	NEGATIVE	-1.05739					GKAKEISDDAKSFLG	SVM	POSITIVE	0.366844
										HQANLFDSDLSLPGY	SVM	NEGATIVE	-1.04906					EISDDAKSFLGTSDV	SVM	POSITIVE	0.344409
										ETGPNGRKHQANLFD	SVM	NEGATIVE	-1.02778					VVVDGKAKEISDDAK	SVM	POSITIVE	0.299407
										PGYSVDAMVRNLENA	SVM	NEGATIVE	-1.02358					GKGIASSVINKMKDL	SVM	POSITIVE	0.296364
										VKDGDFAMSYDDALS	SVM	NEGATIVE	-1.02283					VQVGKGIASSVINKM	SVM	POSITIVE	0.295867
										RKHQANLFDSDLSLP	SVM	NEGATIVE	-1.00783					EVLKEDDYFTDGEVV	SVM	POSITIVE	0.281685
										QANLFDSDLSLPGYS	SVM	NEGATIVE	-0.987625					KEISDDAKSFLGTSD	SVM	POSITIVE	0.26336
										TYDELRRDYINKNGY	SVM	NEGATIVE	-0.968903					GTNLVQVGKGIASSV	SVM	POSITIVE	0.223187
										GYSVDAMVRNLENAG	SVM	NEGATIVE	-0.96681					DGKAKEISDDAKSFL	SVM	POSITIVE	0.199006
										YDELRRDYINKNGYE	SVM	NEGATIVE	-0.960612					AKEISDDAKSFLGTS	SVM	POSITIVE	0.189053
										LPGYSVDAMVRNLEN	SVM	NEGATIVE	-0.955792					APIAGRFKESPAPII	SVM	POSITIVE	0.188603
										NLFDSDLSLPGYSVD	SVM	NEGATIVE	-0.944614					ENELKNMGLKVTRLS	SVM	POSITIVE	0.156605
										VPYLVKDGDFAMSYD	SVM	NEGATIVE	-0.943651					AEVLKEDDYFTDGEV	SVM	POSITIVE	0.143482
										MSYDFTAGETGPNGR	SVM	NEGATIVE	-0.940708					TPIVVVDGKAKEISD	SVM	POSITIVE	0.113874
										SDLSLPGYSVDAMVR	SVM	NEGATIVE	-0.940134					KSFLGTSDVDIIGGK	SVM	POSITIVE	0.109599
										GETGPNGRKHQANLF	SVM	NEGATIVE	-0.939947					TGLADAMSIAPVASQ	SVM	POSITIVE	0.109546
										FDNTAQVPYLVKDGD	SVM	NEGATIVE	-0.935275					ISDDAKSFLGTSDVD	SVM	POSITIVE	0.0963034
										LMSYDFTAGETGPNG	SVM	NEGATIVE	-0.916692					PIAGRFKESPAPIIL	SVM	POSITIVE	0.0887883
										QVPYLVKDGDFAMSY	SVM	NEGATIVE	-0.916518					ELKNMGLKVTRLSGE	SVM	POSITIVE	0.0749501
										LVKDGDFAMSYDDAL	SVM	NEGATIVE	-0.916265					NELKNMGLKVTRLSG	SVM	POSITIVE	0.0702914
										NTAQVPYLVKDGDFA	SVM	NEGATIVE	-0.904492					SDDAKSFLGTSDVDI	SVM	POSITIVE	0.0695147
										DGDFAMSYDDALSIF	SVM	NEGATIVE	-0.895128					PIVVVDGKAKEISDD	SVM	POSITIVE	0.0688226
										RFDNTAQVPYLVKDG	SVM	NEGATIVE	-0.888576					KEDDYFTDGEVVNYF	SVM	POSITIVE	0.0662929
										NLMSYDFTAGETGPN	SVM	NEGATIVE	-0.879341					SKKVYLAGGVNSISK	SVM	POSITIVE	0.0399929
										VDAMVRNLENAGMPS	SVM	NEGATIVE	-0.87153					KKVYLAGGVNSISKD	SVM	POSITIVE	0.0365453
										DAMVRNLENAGMPSE	SVM	NEGATIVE	-0.862598					VENELKNMGLKVTRL	SVM	POSITIVE	0.0340293
										AQVPYLVKDGDFAMS	SVM	NEGATIVE	-0.855325					GLADAMSIAPVASQL	SVM	POSITIVE	0.0290397
										RRDYINKNGYEYRFD	SVM	NEGATIVE	-0.847401					ESIDSATGKTPDRIS	SVM	POSITIVE	0.0276644
										KDGDFAMSYDDALSI	SVM	NEGATIVE	-0.846016					SIDSATGKTPDRISG	SVM	POSITIVE	0.0237072
										PYLVKDGDFAMSYDD	SVM	NEGATIVE	-0.845659					KVYLAGGVNSISKDV	SVM	POSITIVE	0.0199742
										YSVDAMVRNLENAGM	SVM	NEGATIVE	-0.842211					KGIASSVINKMKDLL	SVM	POSITIVE	0.0192342
										FDSDLSLPGYSVDAM	SVM	NEGATIVE	-0.827256					VVDGKAKEISDDAKS	SVM	POSITIVE	0.0113816
										KWLSVAGTGDRGYIN	SVM	NEGATIVE	-0.819656					DYFTDGEVVNYFVAK	SVM	NEGATIVE	-0.00242054
										TAQVPYLVKDGDFAM	SVM	NEGATIVE	-0.803903					VDGKAKEISDDAKSF	SVM	NEGATIVE	-0.00655745
										TAIRDVIGDDKWLSV	SVM	NEGATIVE	-0.800059					DVENELKNMGLKVTR	SVM	NEGATIVE	-0.0157012
										YFNLMSYDFTAGETG	SVM	NEGATIVE	-0.795706					AAPIAGRFKESPAPI	SVM	NEGATIVE	-0.0184992
										DNTAQVPYLVKDGDF	SVM	NEGATIVE	-0.784073					DAKSFLGTSDVDIIG	SVM	NEGATIVE	-0.023368
										INKNGYEYRFDNTAQ	SVM	NEGATIVE	-0.77891					LKNMGLKVTRLSGED	SVM	NEGATIVE	-0.0247667
										YLVKDGDFAMSYDDA	SVM	NEGATIVE	-0.770041					APIILATDTLSSDQN	SVM	NEGATIVE	-0.0278126
										DELRRDYINKNGYEY	SVM	NEGATIVE	-0.766745					EDDYFTDGEVVNYFV	SVM	NEGATIVE	-0.0330281
										AIRDVIGDDKWLSVA	SVM	NEGATIVE	-0.765377					PIILATDTLSSDQNV	SVM	NEGATIVE	-0.0363394
										TGPNGRKHQANLFDS	SVM	NEGATIVE	-0.751335					VYLAGGVNSISKDVE	SVM	NEGATIVE	-0.0394481
										LRRDYINKNGYEYRF	SVM	NEGATIVE	-0.749848					ISKDVENELKNMGLK	SVM	NEGATIVE	-0.0556839
										AGETGPNGRKHQANL	SVM	NEGATIVE	-0.744377					SATGKTPDRISGDDR	SVM	NEGATIVE	-0.0599169
										SVDAMVRNLENAGMP	SVM	NEGATIVE	-0.731588					DDYFTDGEVVNYFVA	SVM	NEGATIVE	-0.0628264
										GDRGYINSSAEIDKI	SVM	NEGATIVE	-0.726047					GGTNLVQVGKGIASS	SVM	NEGATIVE	-0.0637325
										DFTAGETGPNGRKHQ	SVM	NEGATIVE	-0.720178					AKSFLGTSDVDIIGG	SVM	NEGATIVE	-0.0644268
										RTYDELRRDYINKNG	SVM	NEGATIVE	-0.719143					IVVVDGKAKEISDDA	SVM	NEGATIVE	-0.0710137
										GTGDRGYINSSAEID	SVM	NEGATIVE	-0.718528					EESIDSATGKTPDRI	SVM	NEGATIVE	-0.0808948
										RDVIGDDKWLSVAGT	SVM	NEGATIVE	-0.717796					DDAKSFLGTSDVDII	SVM	NEGATIVE	-0.0835467
										DYFNLMSYDFTAGET	SVM	NEGATIVE	-0.697682					ATPIVVVDGKAKEIS	SVM	NEGATIVE	-0.0906181
										LTAIRDVIGDDKWLS	SVM	NEGATIVE	-0.695174					YLAGGVNSISKDVEN	SVM	NEGATIVE	-0.0909786
										YDFTAGETGPNGRKH	SVM	NEGATIVE	-0.693842					TPDRISGDDRQATNA	SVM	NEGATIVE	-0.100795
										NGRKHQANLFDSDLS	SVM	NEGATIVE	-0.689885					KDVENELKNMGLKVT	SVM	NEGATIVE	-0.113957
										GRKHQANLFDSDLSL	SVM	NEGATIVE	-0.682488					DTLSSDQNVAVSKAV	SVM	NEGATIVE	-0.121136
										VNQMINEYALDGIDI	SVM	NEGATIVE	-0.678577					GKTPDRISGDDRQAT	SVM	NEGATIVE	-0.128312
										LSVAGTGDRGYINSS	SVM	NEGATIVE	-0.677345					DRISGDDRQATNAEV	SVM	NEGATIVE	-0.15062
										TGDRGYINSSAEIDK	SVM	NEGATIVE	-0.677271					NMGLKVTRLSGEDRY	SVM	NEGATIVE	-0.158627
										ELRRDYINKNGYEYR	SVM	NEGATIVE	-0.677143					KTPDRISGDDRQATN	SVM	NEGATIVE	-0.163463
										IGDDKWLSVAGTGDR	SVM	NEGATIVE	-0.676987					SKDVENELKNMGLKV	SVM	NEGATIVE	-0.178958
										LFDSDLSLPGYSVDA	SVM	NEGATIVE	-0.676717					MGLKVTRLSGEDRYE	SVM	NEGATIVE	-0.18131
										YALDGIDIDWEYPGS	SVM	NEGATIVE	-0.674845					VLKEDDYFTDGEVVN	SVM	NEGATIVE	-0.193427
										YRFDNTAQVPYLVKD	SVM	NEGATIVE	-0.666376					YFTDGEVVNYFVAKD	SVM	NEGATIVE	-0.202758
										FTAGETGPNGRKHQA	SVM	NEGATIVE	-0.663134					FLGTSDVDIIGGKNS	SVM	NEGATIVE	-0.203022
										GPNGRKHQANLFDSD	SVM	NEGATIVE	-0.662667					TGKTPDRISGDDRQA	SVM	NEGATIVE	-0.210885
										DKWLSVAGTGDRGYI	SVM	NEGATIVE	-0.651341					GLDNDKAFVVGGTGL	SVM	NEGATIVE	-0.212738
										YINKNGYEYRFDNTA	SVM	NEGATIVE	-0.651293					SFLGTSDVDIIGGKN	SVM	NEGATIVE	-0.213988
										TAGETGPNGRKHQAN	SVM	NEGATIVE	-0.648081					TSKKVYLAGGVNSIS	SVM	NEGATIVE	-0.216762
										DDKWLSVAGTGDRGY	SVM	NEGATIVE	-0.639996					TLSSDQNVAVSKAVP	SVM	NEGATIVE	-0.216824
										EYPGSSASGITSRPQ	SVM	NEGATIVE	-0.634568					ADAMSIAPVASQLKD	SVM	NEGATIVE	-0.221197
										SYDFTAGETGPNGRK	SVM	NEGATIVE	-0.624259					SISKDVENELKNMGL	SVM	NEGATIVE	-0.225295
										GDDKWLSVAGTGDRG	SVM	NEGATIVE	-0.621039					QATNAEVLKEDDYFT	SVM	NEGATIVE	-0.22908
										WLSVAGTGDRGYINS	SVM	NEGATIVE	-0.614733					DSATGKTPDRISGDD	SVM	NEGATIVE	-0.240054
										RNLENAGMPSEKILL	SVM	NEGATIVE	-0.614425					GIASSVINKMKDLLD	SVM	NEGATIVE	-0.248584
										IRDVIGDDKWLSVAG	SVM	NEGATIVE	-0.601287					GVNSISKDVENELKN	SVM	NEGATIVE	-0.249552
										ITRTYDELRRDYINK	SVM	NEGATIVE	-0.591212					LSSDQNVAVSKAVPK	SVM	NEGATIVE	-0.250589
										QVNQMINEYALDGID	SVM	NEGATIVE	-0.587236					SSDQNVAVSKAVPKD	SVM	NEGATIVE	-0.253388
										RDYINKNGYEYRFDN	SVM	NEGATIVE	-0.582004					IDSATGKTPDRISGD	SVM	NEGATIVE	-0.25765
										DVIGDDKWLSVAGTG	SVM	NEGATIVE	-0.578452					FTDGEVVNYFVAKDG	SVM	NEGATIVE	-0.260031
										TRTYDELRRDYINKN	SVM	NEGATIVE	-0.57552					GTGLADAMSIAPVAS	SVM	NEGATIVE	-0.265064
										IIDYFNLMSYDFTAG	SVM	NEGATIVE	-0.567604					ATGKTPDRISGDDRQ	SVM	NEGATIVE	-0.265165
										ALDGIDIDWEYPGSS	SVM	NEGATIVE	-0.560589					GLKVTRLSGEDRYET	SVM	NEGATIVE	-0.271889
										ARQVNQMINEYALDG	SVM	NEGATIVE	-0.553421					IILATDTLSSDQNVA	SVM	NEGATIVE	-0.272801
										NKNGYEYRFDNTAQV	SVM	NEGATIVE	-0.545694					NAEVLKEDDYFTDGE	SVM	NEGATIVE	-0.274743
										RGYINSSAEIDKIAP	SVM	NEGATIVE	-0.545679					LADAMSIAPVASQLK	SVM	NEGATIVE	-0.278154
										NGYEYRFDNTAQVPY	SVM	NEGATIVE	-0.537972					EIEESIDSATGKTPD	SVM	NEGATIVE	-0.288572
										DRGYINSSAEIDKIA	SVM	NEGATIVE	-0.537637					IEESIDSATGKTPDR	SVM	NEGATIVE	-0.290331
										NQMINEYALDGIDID	SVM	NEGATIVE	-0.537024					GGVNSISKDVENELK	SVM	NEGATIVE	-0.292756
										VIGDDKWLSVAGTGD	SVM	NEGATIVE	-0.530101					SPAPIILATDTLSSD	SVM	NEGATIVE	-0.295005
										LDGIDIDWEYPGSSA	SVM	NEGATIVE	-0.528781					SIAPVASQLKDGDAT	SVM	NEGATIVE	-0.299801
										YEYRFDNTAQVPYLV	SVM	NEGATIVE	-0.528115					AAAPIAGRFKESPAP	SVM	NEGATIVE	-0.300591
										YPGSSASGITSRPQD	SVM	NEGATIVE	-0.522439					LKEDDYFTDGEVVNY	SVM	NEGATIVE	-0.304359
										MVRNLENAGMPSEKI	SVM	NEGATIVE	-0.520381					PDRISGDDRQATNAE	SVM	NEGATIVE	-0.308114
										TMSIGINDPEVLKEE	SVM	NEGATIVE	-0.512161					KNMGLKVTRLSGEDR	SVM	NEGATIVE	-0.313623
										AGTGDRGYINSSAEI	SVM	NEGATIVE	-0.506712					KEIEESIDSATGKTP	SVM	NEGATIVE	-0.315602
										LLTAIRDVIGDDKWL	SVM	NEGATIVE	-0.504487					IADEIGLDNDKAFVV	SVM	NEGATIVE	-0.316614
										KNGYEYRFDNTAQVP	SVM	NEGATIVE	-0.502712					DQLVDALAAAPIAGR	SVM	NEGATIVE	-0.320006
										TITRTYDELRRDYIN	SVM	NEGATIVE	-0.502517					VDALAAAPIAGRFKE	SVM	NEGATIVE	-0.32384
										EYRFDNTAQVPYLVK	SVM	NEGATIVE	-0.497691					PAPIILATDTLSSDQ	SVM	NEGATIVE	-0.324794
										AMVRNLENAGMPSEK	SVM	NEGATIVE	-0.496397					DVDIIGGKNSVSKEI	SVM	NEGATIVE	-0.328548
										GDFAMSYDDALSIFL	SVM	NEGATIVE	-0.494139					QNVAVSKAVPKDGGT	SVM	NEGATIVE	-0.328713
										NLENAGMPSEKILLG	SVM	NEGATIVE	-0.491573					TDGEVVNYFVAKDGS	SVM	NEGATIVE	-0.331135
										LSIFLKTQYVLRNCL	SVM	NEGATIVE	-0.482089					ATNAEVLKEDDYFTD	SVM	NEGATIVE	-0.332056
										DYINKNGYEYRFDNT	SVM	NEGATIVE	-0.481253					DGGTNLVQVGKGIAS	SVM	NEGATIVE	-0.336295
										MSIGINDPEVLKEEL	SVM	NEGATIVE	-0.480995					DQNVAVSKAVPKDGG	SVM	NEGATIVE	-0.337059
										IFLKTQYVLRNCLGG	SVM	NEGATIVE	-0.47644					FKESPAPIILATDTL	SVM	NEGATIVE	-0.337117
										IDYFNLMSYDFTAGE	SVM	NEGATIVE	-0.469517					FVVGGTGLADAMSIA	SVM	NEGATIVE	-0.341688
										IDWEYPGSSASGITS	SVM	NEGATIVE	-0.469297					RQATNAEVLKEDDYF	SVM	NEGATIVE	-0.344665
										DWEYPGSSASGITSR	SVM	NEGATIVE	-0.463905					LVDALAAAPIAGRFK	SVM	NEGATIVE	-0.346677
										QMINEYALDGIDIDW	SVM	NEGATIVE	-0.4557					DATPIVVVDGKAKEI	SVM	NEGATIVE	-0.348538
										MINEYALDGIDIDWE	SVM	NEGATIVE	-0.451421					SDQNVAVSKAVPKDG	SVM	NEGATIVE	-0.348915
										TQYVLRNCLGGVFSW	SVM	NEGATIVE	-0.435081					DDRQATNAEVLKEDD	SVM	NEGATIVE	-0.348954
										DGIDIDWEYPGSSAS	SVM	NEGATIVE	-0.416422					NSISKDVENELKNMG	SVM	NEGATIVE	-0.354563
										ATITRTYDELRRDYI	SVM	NEGATIVE	-0.404266					EIGLDNDKAFVVGGT	SVM	NEGATIVE	-0.359818
										RTMSIGINDPEVLKE	SVM	NEGATIVE	-0.401803					LAGGVNSISKDVENE	SVM	NEGATIVE	-0.359934
										PNGRKHQANLFDSDL	SVM	NEGATIVE	-0.39886					RISGDDRQATNAEVL	SVM	NEGATIVE	-0.364517
										GSSASGITSRPQDRE	SVM	NEGATIVE	-0.39739					DAMSIAPVASQLKDG	SVM	NEGATIVE	-0.365779
										APIIDYFNLMSYDFT	SVM	NEGATIVE	-0.397164					DRQATNAEVLKEDDY	SVM	NEGATIVE	-0.366494
										LLLTAIRDVIGDDKW	SVM	NEGATIVE	-0.389585					DIIGGKNSVSKEIEE	SVM	NEGATIVE	-0.370755
										GYINSSAEIDKIAPI	SVM	NEGATIVE	-0.385864					LGTSDVDIIGGKNSV	SVM	NEGATIVE	-0.373109
										RQVNQMINEYALDGI	SVM	NEGATIVE	-0.375347					SKEIEESIDSATGKT	SVM	NEGATIVE	-0.374594
										YDDALSIFLKTQYVL	SVM	NEGATIVE	-0.364489					ADEIGLDNDKAFVVG	SVM	NEGATIVE	-0.38052
										GATITRTYDELRRDY	SVM	NEGATIVE	-0.360361					LAIADEIGLDNDKAF	SVM	NEGATIVE	-0.386393
										DFAMSYDDALSIFLK	SVM	NEGATIVE	-0.354789					DGEVVNYFVAKDGST	SVM	NEGATIVE	-0.389752
										LGATITRTYDELRRD	SVM	NEGATIVE	-0.347077					SLAIADEIGLDNDKA	SVM	NEGATIVE	-0.403093
										VRNLENAGMPSEKIL	SVM	NEGATIVE	-0.341676					ISGDDRQATNAEVLK	SVM	NEGATIVE	-0.413796
										GYEYRFDNTAQVPYL	SVM	NEGATIVE	-0.329831					KEDQLVDALAAAPIA	SVM	NEGATIVE	-0.418348
										KTQYVLRNCLGGVFS	SVM	NEGATIVE	-0.329805					ILATDTLSSDQNVAV	SVM	NEGATIVE	-0.418696
										AMSYDDALSIFLKTQ	SVM	NEGATIVE	-0.324818					DEIGLDNDKAFVVGG	SVM	NEGATIVE	-0.420789
										LKTQYVLRNCLGGVF	SVM	NEGATIVE	-0.310443					KESPAPIILATDTLS	SVM	NEGATIVE	-0.422181
										KIAPIIDYFNLMSYD	SVM	NEGATIVE	-0.305698					GGTGLADAMSIAPVA	SVM	NEGATIVE	-0.422646
										MSYDDALSIFLKTQY	SVM	NEGATIVE	-0.302877					LKDGDATPIVVVDGK	SVM	NEGATIVE	-0.429233
										FAMSYDDALSIFLKT	SVM	NEGATIVE	-0.302091					DGDATPIVVVDGKAK	SVM	NEGATIVE	-0.438067
										FLKTQYVLRNCLGGV	SVM	NEGATIVE	-0.296752					GRFKESPAPIILATD	SVM	NEGATIVE	-0.439306
										GGVFSWTSTYDQANI	SVM	NEGATIVE	-0.294597					KDGGTNLVQVGKGIA	SVM	NEGATIVE	-0.446173
										ALSIFLKTQYVLRNC	SVM	NEGATIVE	-0.292841					QLVDALAAAPIAGRF	SVM	NEGATIVE	-0.448575
										SYDDALSIFLKTQYV	SVM	NEGATIVE	-0.290267					VSKEIEESIDSATGK	SVM	NEGATIVE	-0.450861
										IAPIIDYFNLMSYDF	SVM	NEGATIVE	-0.288326					AIADEIGLDNDKAFV	SVM	NEGATIVE	-0.452225
										VAGTGDRGYINSSAE	SVM	NEGATIVE	-0.287652					IAGRFKESPAPIILA	SVM	NEGATIVE	-0.45552
										QYVLRNCLGGVFSWT	SVM	NEGATIVE	-0.28526					AGGVNSISKDVENEL	SVM	NEGATIVE	-0.45671
										ARTMSIGINDPEVLK	SVM	NEGATIVE	-0.274456					LKVTRLSGEDRYETS	SVM	NEGATIVE	-0.459629
										PIIDYFNLMSYDFTA	SVM	NEGATIVE	-0.266162					APVASQLKDGDATPI	SVM	NEGATIVE	-0.468885
										FSWTSTYDQANILAR	SVM	NEGATIVE	-0.263755					AFVVGGTGLADAMSI	SVM	NEGATIVE	-0.470864
										SIFLKTQYVLRNCLG	SVM	NEGATIVE	-0.256217					LAAAPIAGRFKESPA	SVM	NEGATIVE	-0.478567
										RLGATITRTYDELRR	SVM	NEGATIVE	-0.25353					TDTLSSDQNVAVSKA	SVM	NEGATIVE	-0.487638
										NCLGGVFSWTSTYDQ	SVM	NEGATIVE	-0.253367					SQLKDGDATPIVVVD	SVM	NEGATIVE	-0.48764
										DKIAPIIDYFNLMSY	SVM	NEGATIVE	-0.252099					DNDKAFVVGGTGLAD	SVM	NEGATIVE	-0.496956
										DIDWEYPGSSASGIT	SVM	NEGATIVE	-0.249655					VDIIGGKNSVSKEIE	SVM	NEGATIVE	-0.498936
										EYALDGIDIDWEYPG	SVM	NEGATIVE	-0.237331					KDGDATPIVVVDGKA	SVM	NEGATIVE	-0.499796
										VFSWTSTYDQANILA	SVM	NEGATIVE	-0.236067					RFKESPAPIILATDT	SVM	NEGATIVE	-0.500632
										WEYPGSSASGITSRP	SVM	NEGATIVE	-0.231331					VNSISKDVENELKNM	SVM	NEGATIVE	-0.503323
										PGSSASGITSRPQDR	SVM	NEGATIVE	-0.231267					ESPAPIILATDTLSS	SVM	NEGATIVE	-0.504654
										INSSAEIDKIAPIID	SVM	NEGATIVE	-0.227876					VVGGTGLADAMSIAP	SVM	NEGATIVE	-0.506092
										YINSSAEIDKIAPII	SVM	NEGATIVE	-0.226776					SDVDIIGGKNSVSKE	SVM	NEGATIVE	-0.510857
										LARTMSIGINDPEVL	SVM	NEGATIVE	-0.226045					DRYETSLAIADEIGL	SVM	NEGATIVE	-0.511087
										YVLRNCLGGVFSWTS	SVM	NEGATIVE	-0.207559					KRVMNLKSDTGINTS	SVM	NEGATIVE	-0.520014
										GVFSWTSTYDQANIL	SVM	NEGATIVE	-0.200712					TNAEVLKEDDYFTDG	SVM	NEGATIVE	-0.525627
										DDALSIFLKTQYVLR	SVM	NEGATIVE	-0.198612					MSIAPVASQLKDGDA	SVM	NEGATIVE	-0.529027
										LGGVFSWTSTYDQAN	SVM	NEGATIVE	-0.186367					GDATPIVVVDGKAKE	SVM	NEGATIVE	-0.535913
										IDKIAPIIDYFNLMS	SVM	NEGATIVE	-0.183301					IIGGKNSVSKEIEES	SVM	NEGATIVE	-0.538252
										IGINDPEVLKEELEG	SVM	NEGATIVE	-0.180043					ASQLKDGDATPIVVV	SVM	NEGATIVE	-0.539595
										GIDIDWEYPGSSASG	SVM	NEGATIVE	-0.178257					GEDRYETSLAIADEI	SVM	NEGATIVE	-0.542015
										IDIDWEYPGSSASGI	SVM	NEGATIVE	-0.178257					NTSKKVYLAGGVNSI	SVM	NEGATIVE	-0.548988
										SSASGITSRPQDREN	SVM	NEGATIVE	-0.172067					NVAVSKAVPKDGGTN	SVM	NEGATIVE	-0.562087
										NEYALDGIDIDWEYP	SVM	NEGATIVE	-0.165968					GSTKEDQLVDALAAA	SVM	NEGATIVE	-0.562706
										SVAGTGDRGYINSSA	SVM	NEGATIVE	-0.163627					PVASQLKDGDATPIV	SVM	NEGATIVE	-0.563258
										VLRNCLGGVFSWTST	SVM	NEGATIVE	-0.162843					TSDVDIIGGKNSVSK	SVM	NEGATIVE	-0.564673
										SIGINDPEVLKEELE	SVM	NEGATIVE	-0.159126					DALAAAPIAGRFKES	SVM	NEGATIVE	-0.566623
										GMPSEKILLGIPFYG	SVM	NEGATIVE	-0.157455					QLKDGDATPIVVVDG	SVM	NEGATIVE	-0.56737
										TSTYDQANILARTMS	SVM	NEGATIVE	-0.149579					NKMKDLLDM	SVM	NEGATIVE	-0.574808
										SGITSRPQDRENFTL	SVM	NEGATIVE	-0.14744					AGRFKESPAPIILAT	SVM	NEGATIVE	-0.580638
										AEIDKIAPIIDYFNL	SVM	NEGATIVE	-0.133799					GTSDVDIIGGKNSVS	SVM	NEGATIVE	-0.598546
										GIPFYGRLGATITRT	SVM	NEGATIVE	-0.131347					VASQLKDGDATPIVV	SVM	NEGATIVE	-0.60471
										FYGRLGATITRTYDE	SVM	NEGATIVE	-0.119268					EDQLVDALAAAPIAG	SVM	NEGATIVE	-0.609862
										LENAGMPSEKILLGI	SVM	NEGATIVE	-0.11917					IAPVASQLKDGDATP	SVM	NEGATIVE	-0.616125
										CLGGVFSWTSTYDQA	SVM	NEGATIVE	-0.116914					DKAFVVGGTGLADAM	SVM	NEGATIVE	-0.623224
										ASGITSRPQDRENFT	SVM	NEGATIVE	-0.11212					IGGKNSVSKEIEESI	SVM	NEGATIVE	-0.626364
										IPFYGRLGATITRTY	SVM	NEGATIVE	-0.101387					SGDDRQATNAEVLKE	SVM	NEGATIVE	-0.627803
										AGMPSEKILLGIPFY	SVM	NEGATIVE	-0.0840314					VGGTGLADAMSIAPV	SVM	NEGATIVE	-0.628071
										DALSIFLKTQYVLRN	SVM	NEGATIVE	-0.0828078					AMSIAPVASQLKDGD	SVM	NEGATIVE	-0.634988
										ENAGMPSEKILLGIP	SVM	NEGATIVE	-0.0813106					AVSKAVPKDGGTNLV	SVM	NEGATIVE	-0.635647
										LGIPFYGRLGATITR	SVM	NEGATIVE	-0.0634171					SGEDRYETSLAIADE	SVM	NEGATIVE	-0.638355
										GRLGATITRTYDELR	SVM	NEGATIVE	-0.0621634					RVMNLKSDTGINTSK	SVM	NEGATIVE	-0.642632
										RNCLGGVFSWTSTYD	SVM	NEGATIVE	-0.0604941					PKDGGTNLVQVGKGI	SVM	NEGATIVE	-0.657384
										INEYALDGIDIDWEY	SVM	NEGATIVE	-0.0521812					TSLAIADEIGLDNDK	SVM	NEGATIVE	-0.660079
										EIDKIAPIIDYFNLM	SVM	NEGATIVE	-0.0455791					KVTRLSGEDRYETSL	SVM	NEGATIVE	-0.665632
										SWTSTYDQANILART	SVM	NEGATIVE	-0.0430893					IGLDNDKAFVVGGTG	SVM	NEGATIVE	-0.665678
										KILLGIPFYGRLGAT	SVM	NEGATIVE	-0.040614					LDNDKAFVVGGTGLA	SVM	NEGATIVE	-0.666013
										PFYGRLGATITRTYD	SVM	NEGATIVE	-0.0318229					LATDTLSSDQNVAVS	SVM	NEGATIVE	-0.667811
										SAEIDKIAPIIDYFN	SVM	NEGATIVE	-0.0183804					IASSVINKMKDLLDM	SVM	NEGATIVE	-0.676177
										LRNCLGGVFSWTSTY	SVM	NEGATIVE	-0.0116051					VAVSKAVPKDGGTNL	SVM	NEGATIVE	-0.677377
										INDPEVLKEELEGIY	SVM	NEGATIVE	-0.00664768					GKNSVSKEIEESIDS	SVM	NEGATIVE	-0.695817
										NAGMPSEKILLGIPF	SVM	POSITIVE	0.00627297					KAFVVGGTGLADAMS	SVM	NEGATIVE	-0.701642
										NSSAEIDKIAPIIDY	SVM	POSITIVE	0.0196665					GDDRQATNAEVLKED	SVM	NEGATIVE	-0.710599
										ANILARTMSIGINDP	SVM	POSITIVE	0.0210425					SVSKEIEESIDSATG	SVM	NEGATIVE	-0.717077
										ILARTMSIGINDPEV	SVM	POSITIVE	0.0232232					EDRYETSLAIADEIG	SVM	NEGATIVE	-0.717513
										MPSEKILLGIPFYGR	SVM	POSITIVE	0.0338891					ATDTLSSDQNVAVSK	SVM	NEGATIVE	-0.720963
										SASGITSRPQDRENF	SVM	POSITIVE	0.0428753					TRLSGEDRYETSLAI	SVM	NEGATIVE	-0.721157
										NILARTMSIGINDPE	SVM	POSITIVE	0.0500894					ALAAAPIAGRFKESP	SVM	NEGATIVE	-0.731969
										TLLLTAIRDVIGDDK	SVM	POSITIVE	0.059631					STKEDQLVDALAAAP	SVM	NEGATIVE	-0.733698
										LLGIPFYGRLGATIT	SVM	POSITIVE	0.0606496					TKEDQLVDALAAAPI	SVM	NEGATIVE	-0.738034
										ILLGIPFYGRLGATI	SVM	POSITIVE	0.0679766					YETSLAIADEIGLDN	SVM	NEGATIVE	-0.756626
										YGRLGATITRTYDEL	SVM	POSITIVE	0.0933994					RLSGEDRYETSLAIA	SVM	NEGATIVE	-0.784751
										WTSTYDQANILARTM	SVM	POSITIVE	0.0964207					VINKMKDLLDM	SVM	NEGATIVE	-0.78878
										EVLKEELEGIYGQF	SVM	POSITIVE	0.0997658					GGKNSVSKEIEESID	SVM	NEGATIVE	-0.79064
										PEVLKEELEGIYGQF	SVM	POSITIVE	0.102735					AVPKDGGTNLVQVGK	SVM	NEGATIVE	-0.805076
										NDPEVLKEELEGIYG	SVM	POSITIVE	0.108031					NDKAFVVGGTGLADA	SVM	NEGATIVE	-0.809983
										FTLLLTAIRDVIGDD	SVM	POSITIVE	0.114888					LKSDTGINTSKKVYL	SVM	NEGATIVE	-0.833462
										SSAEIDKIAPIIDYF	SVM	POSITIVE	0.120003					VTRLSGEDRYETSLA	SVM	NEGATIVE	-0.842702
										GINDPEVLKEELEGI	SVM	POSITIVE	0.121437					LSGEDRYETSLAIAD	SVM	NEGATIVE	-0.844876
										VLKEELEGIYGQF	SVM	POSITIVE	0.159125					RYETSLAIADEIGLD	SVM	NEGATIVE	-0.847632
										PSEKILLGIPFYGRL	SVM	POSITIVE	0.172835					GEVVNYFVAKDGSTK	SVM	NEGATIVE	-0.850699
										SEKILLGIPFYGRLG	SVM	POSITIVE	0.173841					GINTSKKVYLAGGVN	SVM	NEGATIVE	-0.85351
										LKEELEGIYGQF	SVM	POSITIVE	0.191502					VMNLKSDTGINTSKK	SVM	NEGATIVE	-0.857817
										TYDQANILARTMSIG	SVM	POSITIVE	0.191778					INKMKDLLDM	SVM	NEGATIVE	-0.864341
										YDQANILARTMSIGI	SVM	POSITIVE	0.200498					ASSVINKMKDLLDM	SVM	NEGATIVE	-0.866848
										QANILARTMSIGIND	SVM	POSITIVE	0.208032					SVINKMKDLLDM	SVM	NEGATIVE	-0.869628
										NFTLLLTAIRDVIGD	SVM	POSITIVE	0.222123					NSVSKEIEESIDSAT	SVM	NEGATIVE	-0.870304
										EKILLGIPFYGRLGA	SVM	POSITIVE	0.226741					ETSLAIADEIGLDND	SVM	NEGATIVE	-0.886424
										STYDQANILARTMSI	SVM	POSITIVE	0.252726					INTSKKVYLAGGVNS	SVM	NEGATIVE	-0.906809
										GITSRPQDRENFTLL	SVM	POSITIVE	0.257755					TGINTSKKVYLAGGV	SVM	NEGATIVE	-0.918023
										DPEVLKEELEGIYGQ	SVM	POSITIVE	0.259582					KNSVSKEIEESIDSA	SVM	NEGATIVE	-0.939298
										DQANILARTMSIGIN	SVM	POSITIVE	0.302435					SSVINKMKDLLDM	SVM	NEGATIVE	-0.942316
										KEELEGIYGQF	SVM	POSITIVE	0.313678					NLKSDTGINTSKKVY	SVM	NEGATIVE	-0.94686
										TSRPQDRENFTLLLT	SVM	POSITIVE	0.326869					MNLKSDTGINTSKKV	SVM	NEGATIVE	-0.997758
										DRENFTLLLTAIRDV	SVM	POSITIVE	0.369471					VPKDGGTNLVQVGKG	SVM	NEGATIVE	-1.00763
										ITSRPQDRENFTLLL	SVM	POSITIVE	0.39438					KAVPKDGGTNLVQVG	SVM	NEGATIVE	-1.02129
										QDRENFTLLLTAIRD	SVM	POSITIVE	0.440268					EVVNYFVAKDGSTKE	SVM	NEGATIVE	-1.03001
										PQDRENFTLLLTAIR	SVM	POSITIVE	0.495848					AKDGSTKEDQLVDAL	SVM	NEGATIVE	-1.03989
										ENFTLLLTAIRDVIG	SVM	POSITIVE	0.510401					DGSTKEDQLVDALAA	SVM	NEGATIVE	-1.0431
										RENFTLLLTAIRDVI	SVM	POSITIVE	0.511537					VVNYFVAKDGSTKED	SVM	NEGATIVE	-1.04431
										EELEGIYGQF	SVM	POSITIVE	0.527875					DTGINTSKKVYLAGG	SVM	NEGATIVE	-1.04875
										SRPQDRENFTLLLTA	SVM	POSITIVE	0.600748					SDTGINTSKKVYLAG	SVM	NEGATIVE	-1.0687
										ELEGIYGQF	SVM	POSITIVE	0.620112					NYFVAKDGSTKEDQL	SVM	NEGATIVE	-1.09112
										RPQDRENFTLLLTAI	SVM	POSITIVE	0.713562					KSDTGINTSKKVYLA	SVM	NEGATIVE	-1.10164
																		VNYFVAKDGSTKEDQ	SVM	NEGATIVE	-1.1162
																		VAKDGSTKEDQLVDA	SVM	NEGATIVE	-1.12144
																		YFVAKDGSTKEDQLV	SVM	NEGATIVE	-1.12666
																		VSKAVPKDGGTNLVQ	SVM	NEGATIVE	-1.13409
																		SKAVPKDGGTNLVQV	SVM	NEGATIVE	-1.18785
																		KDGSTKEDQLVDALA	SVM	NEGATIVE	-1.21822
																		FVAKDGSTKEDQLVD	SVM	NEGATIVE	-1.27133
